# Supplementary material for: A scoping review of evidence of naturally occurring Japanese encephalitis infection in vertebrate animals other than humans, ardeid birds and pigs
Source: PLoS Negl Trop Dis. 2024 Oct 4;18(10):e0012510. doi: 10.1371/journal.pntd.0012510 (PMC11482687; doi:10.1371/journal.pntd.0012510)
Supplement: S1 Table — (separate Excel file) Bibliography and extracted data of eligible studies in a scoping review of direct and indirect evidence of naturally occurring Japanese encephalitis virus infection in vertebrate animals other than humans, ardeid birds and pigs. Fig A Bar plot of the frequency of study location by country, in a scoping review of direct and indirect evidence of naturally occurring Japanese encephalitis virus infection in vertebrate animals other than humans, ardeid birds and pigs. Fig B Reported seroprevalence (indirect detection of JEV infection [antibody]) in studies of mammals other than Bovinae, Canidae, Caprinae, Equidae, Suidae, humans and ardeid birds. Horizontal lines = 95% confidence intervals. Fig C Reported seroprevalence (indirect detection of JEV infection [antibody]) in bird orders in which maximum seroprevalence was <10% in a scoping review of direct and indirect evidence of naturally occurring Japanese encephalitis virus infection in vertebrate animals other than humans, ardeid birds and pigs. Ardeidae (Pelecaniformes) are included from studies in which vertebrate animals other than pigs and humans were also tested. Horizontal lines = 95% confidence intervals. Fig D Reported prevalence (direct detection of JEV infection [virus, viral antigen, or viral RNA]) stratified by country in a scoping review of direct and indirect evidence of naturally occurring Japanese encephalitis virus infection in vertebrate animals other than humans, ardeid birds and pigs. Suidae are included from studies in which vertebrate animals other than ardeid birds and humans were also tested. Horizontal lines = 95% confidence intervals. Fig E Reported seroprevalence (indirect detection of JEV infection [antibody]) of mammals in China, India, Japan, and Thailand, in a scoping review of direct and indirect evidence of naturally occurring Japanese encephalitis virus infection in vertebrate animals other than humans, ardeid birds and pigs. Suidae are included from studies in whi [file pntd.0012510.s002.xlsx]

## Sheet: JEV CAT Results 20240128
Record	Earliest_YearStudy	Title	Authors	Jounal	DateStudy	Country	Location	Spp	Family	Order	Class	Sick	NumberTested	CountIndirect	CountDirect	CountPosIndirect	CountPosDirect	Circumstances	ELISA	HIA	NT	PCR	Immunohistochemistry	Immunofluorescence	VirusSequencing	VirusIsolation	SeSp
Gulati et al., 2012	2006	Isolation and genetic characterization of Japanese encephalitis virus from equines in India	Gulati, B.R., Singha, H., Singh, B.K., Virmani, N., Kumar, S., & Singh R.K.	Journal of veterinary science	2009	India	Haryana	Marwari horse (Equus ferus caballus)	Equus caballus	Perissodactyla	Mammalia	Y	2	2	0	1	0	Farmed	Yes	Yes	Yes	Yes	No	No	Yes	Yes	No
Katayama et al., 2013	2013	Nonsuppurative Encephalomyelitis in a Calf in Japan and Isolation of Japanese Encephalitis Virus Genotype 1 from the Affected Calf	Katayama, T., Saito, S., Horiuchi, S., Maruta, T., Kato, T., Yanase, T., Yamakawa, M., Shirafuji, H.	Journal of Clinical Microbiology	2009	Japan	Miyazaki Prefecture	Japanese Black calf (Bos taurus)	Bovinae	Artiodactyla	Mammalia	Y	1	0	1	0	1	Farmed	No	No	No	Yes	No	No	Yes	y	No
Lam et al., 2005	2000	Japanese encephalitis in a racing thoroughbred gelding in Hong Kong	Lam, K. H. K., Ellis, T. M., Williams, D. T., Lunt, R. A., Daniels, P. W., Watkins, K. L., Riggs, C. M.	Veterinary Record	2000	China	Hong Kong	Horse (Equus caballus)	Equus caballus	Perissodactyla	Mammalia	Y	1	1	1	1	1	Owned	Yes	Yes	Yes	Yes	Yes	No	Yes	Yes	No
Piewbang et al., 2022	2003	Japanese encephalitis virus infection in meerkats (Suricata suricatta)	Piewbang, C., Wardhani, S.W., Chaiyasak, S., Yostawonkul, J., Kasantikul, T., Techangamsuwan, S.	Zoonoses and public health		Thailand	Kanchanaburi	Meerkat (Suricata suricatta)	Suricata suricatta	Herpestidae	Mammalia	Y	2	0	2	0	2	Captive	No	No	No	Yes	Yes	No	Yes	No	No
Platonov et al., 2012	2000	Does the Japanese encephalitis virus (JEV) represent a threat for human health in Europe? Detection of JEV RNA sequences in birds collected in Italy.	Platonov, A.E., Rossi, G., Karan, L.S., Mironov, K.O., Busani, L., Rezza G.	Eurosurveillance	2000-2003	Italy	Tuscany	Birds (Turdus merula, Turdus pilaris, Turdus philomelos and Turdus iliacus)	Turdidae	Passeriformes	Aves	Y	21	0	21	0	7	Wild	No	No	No	Yes	No	No	Yes	No	No
Ando, 1977	1974	Serological epizootiology of Japanese encephalitis virus infection in horses in Japan	Ando, Y.		1974-1976	Japan	Tochigi	Horse (Equus caballus)	Equus caballus	Perissodactyla	Mammalia	N	53	53	0	24	0	Owned	No	Yes	No	No	No	No	No	No	No
Angami et al., 1989	1985	Seroepidemiological study of Japanese encephalitis in Dimapur, Nagaland	Angami, K., Chakravarty, S.K., Das, M.S., Chakraborty, M.S., Mukherjee, K.K.	The Journal of communicable diseases	Sep 1985 - Jan 1986	India	Dimapur	Cattle	Bovinae	Artiodactyla	Mammalia	N	50	50	0	26	0	Farmed	No	Yes	Yes	No	No	No	No	No	No
Angami et al., 1989	1985	Seroepidemiological study of Japanese encephalitis in Dimapur, Nagaland	Angami, K., Chakravarty, S.K., Das, M.S., Chakraborty, M.S., Mukherjee, K.K.	The Journal of communicable diseases	Sep 1985 - Jan 1986	India	Dimapur	Dog (Canis lupus familiaris)	Canis lupus familiaris	Carnivora	Mammalia	N	9	9	0	7	0	Owned	No	Yes	Yes	No	No	No	No	No	No
Angami et al., 1989	1985	Seroepidemiological study of Japanese encephalitis in Dimapur, Nagaland	Angami, K., Chakravarty, S.K., Das, M.S., Chakraborty, M.S., Mukherjee, K.K.	The Journal of communicable diseases	Sep 1985 - Jan 1986	India	Dimapur	Goat (Capra aegagrus hircus)	Capra aegagrus hircus	Artiodactyla	Mammalia	N	52	52	0	9	0	Farmed	No	Yes	Yes	No	No	No	No	No	No
Angami et al., 1989	1985	Seroepidemiological study of Japanese encephalitis in Dimapur, Nagaland	Angami, K., Chakravarty, S.K., Das, M.S., Chakraborty, M.S., Mukherjee, K.K.	The Journal of communicable diseases	Sep 1985 - Jan 1986	India	Dimapur	House crow (Corvus splendens)	Corvidae	Passeriformes	Aves	N	11	11	0	0	0	Wild	No	Yes	Yes	No	No	No	No	No	No
Angami et al., 1989	1985	Seroepidemiological study of Japanese encephalitis in Dimapur, Nagaland	Angami, K., Chakravarty, S.K., Das, M.S., Chakraborty, M.S., Mukherjee, K.K.	The Journal of communicable diseases	Sep 1985 - Jan 1986	India	Dimapur	Little egret (Egretta garzetta)	Ardeidae	Pelecaniformes	Aves	N	9	9	0	2	0	Wild	No	Yes	Yes	No	No	No	No	No	No
Angami et al., 1989	1985	Seroepidemiological study of Japanese encephalitis in Dimapur, Nagaland	Angami, K., Chakravarty, S.K., Das, M.S., Chakraborty, M.S., Mukherjee, K.K.	The Journal of communicable diseases	Sep 1985 - Jan 1986	India	Dimapur	Pig (Sus scrofa)	Sus scrofa	Artiodactyla	Mammalia	N	55	55	0	17	0	Farmed	No	Yes	Yes	No	No	No	No	No	No
Angami et al., 1989	1985	Seroepidemiological study of Japanese encephalitis in Dimapur, Nagaland	Angami, K., Chakravarty, S.K., Das, M.S., Chakraborty, M.S., Mukherjee, K.K.	The Journal of communicable diseases	Sep 1985 - Jan 1986	India	Dimapur	Pigeon (Columba livia)	Columbidae	Columbiformes	Aves	N	14	14	0	3	0	Wild	No	Yes	Yes	No	No	No	No	No	No
Angami et al., 1989	1985	Seroepidemiological study of Japanese encephalitis in Dimapur, Nagaland	Angami, K., Chakravarty, S.K., Das, M.S., Chakraborty, M.S., Mukherjee, K.K.	The Journal of communicable diseases	Sep 1985 - Jan 1986	India	Dimapur	Red vented bulbul (Pycnonotus cafer)	Pycnonotidae	Passeriformes	Aves	N	5	5	0	0	0	Wild	No	Yes	Yes	No	No	No	No	No	No
Angami et al., 1989	1985	Seroepidemiological study of Japanese encephalitis in Dimapur, Nagaland	Angami, K., Chakravarty, S.K., Das, M.S., Chakraborty, M.S., Mukherjee, K.K.	The Journal of communicable diseases	Sep 1985 - Jan 1986	India	Dimapur	Spotted dove (Streptopelia chinensis)	Columbidae	Columbiformes	Aves	N	11	11	0	0	0	Wild	No	Yes	Yes	No	No	No	No	No	No
Auerswald et al., 2020	2016	Serological evidence for Japanese encephalitis and West Nile virus infections in domestic birds in Cambodia	Auerswald, H., Ruget, A-S., Ladreyt, H., In, S., Mao, S., Sorn, S., Tum, S., Duong, V., Dussart, P., Cappelle, J., & Chevalier, V.	Frontiers in veterinary science	2016-03-01	Cambodia	Kandal, Kratie, Mondulkiri	Chicken (Gallus gallus domesticus)	Phasianidae	Galliformes	Aves	N	417	417	0	99	0	Farmed	No	Yes	Yes	No	No	No	No	No	No
Auerswald et al., 2020	2016	Serological evidence for Japanese encephalitis and West Nile virus infections in domestic birds in Cambodia	Auerswald, H., Ruget, A-S., Ladreyt, H., In, S., Mao, S., Sorn, S., Tum, S., Duong, V., Dussart, P., Cappelle, J., & Chevalier, V.	Frontiers in veterinary science	2016-03-01	Cambodia	Kandal, Kratie, Mondulkiri	Duck (Anas platyrhynchos domesticus)	Anatidae	Anseriformes	Aves	N	203	203	0	81	0	Farmed	No	Yes	Yes	No	No	No	No	No	No
Ayu Mirah Adi et al., 2016	2006	Seroepidemiological evidence for the presence of Japanese encephalitis virus infection in ducks, chickens, and pigs, Bali-Indonesia	Ayu Mirah Adi, A., Astawa, N., Asri Damayanti, P., Kardena, I., Krisna Erawan, I., Suardana, I., Arta Putra, I., Matsumoto, Y.	Bali Medical Journal	2006-2007	Indonesia	Bali	Chicken (Gallus gallus domesticus)	Phasianidae	Galliformes	Aves	N	196	196	0	72	0	Farmed	Yes	No	No	No	No	No	No	No	No
Ayu Mirah Adi et al., 2016	2006	Seroepidemiological evidence for the presence of Japanese encephalitis virus infection in ducks, chickens, and pigs, Bali-Indonesia	Ayu Mirah Adi, A., Astawa, N., Asri Damayanti, P., Kardena, I., Krisna Erawan, I., Suardana, I., Arta Putra, I., Matsumoto, Y.	Bali Medical Journal	2006-2008	Indonesia	Bali	Duck (Anas platyrhynchos)	Anatidae	Anseriformes	Aves	N	220	220	0	78	0	Farmed	Yes	No	No	No	No	No	No	No	No
Ayu Mirah Adi et al., 2016	2006	Seroepidemiological evidence for the presence of Japanese encephalitis virus infection in ducks, chickens, and pigs, Bali-Indonesia	Ayu Mirah Adi, A., Astawa, N., Asri Damayanti, P., Kardena, I., Krisna Erawan, I., Suardana, I., Arta Putra, I., Matsumoto, Y.	Bali Medical Journal	2006-2009	Indonesia	Bali	Pig (Sus scrofa)	Sus scrofa	Artiodactyla	Mammalia	N	202	202	0	65	0	Farmed	Yes	No	No	No	No	No	No	No	No
Banerjee et al., 1988	1983	Antibodies against Japanese encephalitis virus in insectivorous bats from Karnataka	Banerjee, K., Bhat, H.R., Geevarghese, G., Goerge Jacob, P., & Malunjkar, A.S.	Indian journal of medical research (New Delhi, India : 1994)	1983, 1985, 1986	India	Karanataka	Bat (Hipposideros bicolor)	Hipposideros bicolor	Chiroptera	Mammalia	N	65	65	0	10	0	Wild captured	No	No	Yes	No	No	No	No	No	No
Banerjee et al., 1988	1983	Antibodies against Japanese encephalitis virus in insectivorous bats from Karnataka	Banerjee, K., Bhat, H.R., Geevarghese, G., Goerge Jacob, P., & Malunjkar, A.S.	Indian journal of medical research (New Delhi, India : 1994)	1983, 1985, 1986	India	Karanataka	Bat (Hipposideros cineraceus)	Hipposideros cineraceus	Chiroptera	Mammalia	N	22	22	0	2	0	Wild captured	No	No	Yes	No	No	No	No	No	No
Banerjee et al., 1988	1983	Antibodies against Japanese encephalitis virus in insectivorous bats from Karnataka	Banerjee, K., Bhat, H.R., Geevarghese, G., Goerge Jacob, P., & Malunjkar, A.S.	Indian journal of medical research (New Delhi, India : 1994)	1983, 1985, 1986	India	Karanataka	Bat (Hipposideros pomona)	Hipposideros pomona	Chiroptera	Mammalia	N	59	59	0	3	0	Wild captured	No	No	Yes	No	No	No	No	No	No
Banerjee et al., 1988	1983	Antibodies against Japanese encephalitis virus in insectivorous bats from Karnataka	Banerjee, K., Bhat, H.R., Geevarghese, G., Goerge Jacob, P., & Malunjkar, A.S.	Indian journal of medical research (New Delhi, India : 1994)	1983, 1985, 1986	India	Karanataka	Bat (Hipposideros rouxi)	Hipposideros rouxi	Chiroptera	Mammalia	N	302	302	0	19	0	Wild captured	No	No	Yes	No	No	No	No	No	No
Banerjee et al., 1988	1983	Antibodies against Japanese encephalitis virus in insectivorous bats from Karnataka	Banerjee, K., Bhat, H.R., Geevarghese, G., Goerge Jacob, P., & Malunjkar, A.S.	Indian journal of medical research (New Delhi, India : 1994)	1983, 1985, 1986	India	Karanataka	Bat (Hipposideros speoris)	Hipposideros speoris	Chiroptera	Mammalia	N	167	167	0	12	0	Wild captured	No	No	Yes	No	No	No	No	No	No
Banerjee et al., 1988	1983	Antibodies against Japanese encephalitis virus in insectivorous bats from Karnataka	Banerjee, K., Bhat, H.R., Geevarghese, G., Goerge Jacob, P., & Malunjkar, A.S.	Indian journal of medical research (New Delhi, India : 1994)	1983, 1985, 1986	India	Karanataka	Bat (Megaderma lyra)	Megaderma lyra	Chiroptera	Mammalia	N	2	2	0	0	0	Wild captured	No	No	Yes	No	No	No	No	No	No
Banerjee et al., 1988	1983	Antibodies against Japanese encephalitis virus in insectivorous bats from Karnataka	Banerjee, K., Bhat, H.R., Geevarghese, G., Goerge Jacob, P., & Malunjkar, A.S.	Indian journal of medical research (New Delhi, India : 1994)	1983, 1985, 1986	India	Karanataka	Bat (Tadarida aegyptiaca)	Tadarida aegyptiaca	Chiroptera	Mammalia	N	9	9	0	0	0	Wild captured	No	No	Yes	No	No	No	No	No	No
Bundo et al., 1983	1981	Antibodies against Japanese encephalitis virus in bovine sera in Nagasaki, 1981	Bundo, K., Morita, K., & Igarashi, A.	Tropical Medicine	June-Aug 1981	Japan	Ohseto	Bovine	Bovinae	Artiodactyla	Mammalia	N	7	7	0	3	0	Not stated	Yes	Yes	Yes	No	No	No	No	No	No
Bundo et al., 1983	1981	Antibodies against Japanese encephalitis virus in bovine sera in Nagasaki, 1981	Bundo, K., Morita, K., & Igarashi, A.	Tropical Medicine	June-Aug 1981	Japan	Azuma	Bovine	Bovinae	Artiodactyla	Mammalia	N	17	17	0	3	0	Not stated	Yes	Yes	Yes	No	No	No	No	No	No
Bundo et al., 1983	1981	Antibodies against Japanese encephalitis virus in bovine sera in Nagasaki, 1981	Bundo, K., Morita, K., & Igarashi, A.	Tropical Medicine	June-Aug 1981	Japan	Iki	Bovine	Bovinae	Artiodactyla	Mammalia	N	20	20	0	10	0	Not stated	Yes	Yes	Yes	No	No	No	No	No	No
Bundo et al., 1983	1981	Antibodies against Japanese encephalitis virus in bovine sera in Nagasaki, 1981	Bundo, K., Morita, K., & Igarashi, A.	Tropical Medicine	May- Sept 1981	Japan	Saseho	Bovine	Bovinae	Artiodactyla	Mammalia	N	29	29	0	19	0	Not stated	Yes	Yes	Yes	No	No	No	No	No	No
Bundo et al., 1983	1981	Antibodies against Japanese encephalitis virus in bovine sera in Nagasaki, 1981	Bundo, K., Morita, K., & Igarashi, A.	Tropical Medicine	June-Sept 1981	Japan	Gotoh	Bovine	Bovinae	Artiodactyla	Mammalia	N	40	40	0	28	0	Not stated	Yes	Yes	Yes	No	No	No	No	No	No
Chen et al., 2016	2013	Serological prevalence against Japanese encephalitis virus-serocomplex flaviviruses in commensal and field rodents in South China	Chen, S-w., Jiang, L-n., Zhong, X-s., Zheng, X-y., Ma, S-j., Xiong, Y-q., Zhou, J-h., Li, X., Ke, X-m., Zhou, W., & Chen, Q.	Vector borne and zoonotic diseases	Nov 2013-May 2014	China		Brown rat (Rattus norvegicus)	Rattus norvegicus	Rodentia	Mammalia	N	61 (IgG antibodies) / 25 (neutralising antibodies) / 150 (JEV nucleic acid)	61	150	28	0	Wild	Yes	No	Yes	Yes	No	No	No	No	No
Chen et al., 2016	2013	Serological prevalence against Japanese encephalitis virus-serocomplex flaviviruses in commensal and field rodents in South China	Chen, S-w., Jiang, L-n., Zhong, X-s., Zheng, X-y., Ma, S-j., Xiong, Y-q., Zhou, J-h., Li, X., Ke, X-m., Zhou, W., & Chen, Q.	Vector borne and zoonotic diseases	Nov 2013-May 2014	China		Buff-breasted rat (Rattus flavipectus)	Rattus flavipectus	Rodentia	Mammalia	N	10 (IgG antibodies) / 2 (neutralising antibodies) / 9 (JEV nucleic acid)	10	9	3	0	Wild	Yes	No	Yes	Yes	No	No	No	No	No
Chen et al., 2016	2013	Serological prevalence against Japanese encephalitis virus-serocomplex flaviviruses in commensal and field rodents in South China	Chen, S-w., Jiang, L-n., Zhong, X-s., Zheng, X-y., Ma, S-j., Xiong, Y-q., Zhou, J-h., Li, X., Ke, X-m., Zhou, W., & Chen, Q.	Vector borne and zoonotic diseases	Nov 2013-May 2014	China		House mouse (Mus musculus Linnaeus)	Mus musculus Linnaeus	Rodentia	Mammalia	N	2 (IgG antibodies) / 1 (neutralising antibodies) / 2 (JEV nucleic acid)	2	2	1	0	Wild	Yes	No	Yes	Yes	No	No	No	No	No
Chen et al., 2016	2013	Serological prevalence against Japanese encephalitis virus-serocomplex flaviviruses in commensal and field rodents in South China	Chen, S-w., Jiang, L-n., Zhong, X-s., Zheng, X-y., Ma, S-j., Xiong, Y-q., Zhou, J-h., Li, X., Ke, X-m., Zhou, W., & Chen, Q.	Vector borne and zoonotic diseases	Nov 2013-May 2014	China		Lesser ricefield rat (Rattus losea Swinhoe)	Rattus losea Swinhoe	Rodentia	Mammalia	N	23 (IgG antibodies) / 11 (neutralising antibodies) / 27 (JEV nucleic acid)	23	27	12	0	Wild	Yes	No	Yes	Yes	No	No	No	No	No
Cui et al., 2008	2004	Detection of Japanese encephalitis virus antibodies in bats in Southern China	Cui, J., Counor, D., Shen, D., Sun, G., He, H., Deubel, V., & Zhang, S.	The American journal of tropical medicine and hygiene	Dec 2004- Aug 2007	China	Guangdong	Megachiroptera (Cynopterus sphinx)	Cynopterus sphinx	Chiroptera	Mammalia	N	14	14	14	0	0	Wild	Yes	No	Yes	Yes	No	No	No	No	No
Cui et al., 2008	2004	Detection of Japanese encephalitis virus antibodies in bats in Southern China	Cui, J., Counor, D., Shen, D., Sun, G., He, H., Deubel, V., & Zhang, S.	The American journal of tropical medicine and hygiene	Dec 2004- Aug 2007	China	Guangxi, Guangdong, Hainan	Megachiroptera (Rousettus leschenaultii)	Rousettus leschenaultii	Chiroptera	Mammalia	N	197	197	197	35	0	Wild	Yes	No	Yes	Yes	No	No	No	No	No
Cui et al., 2008	2004	Detection of Japanese encephalitis virus antibodies in bats in Southern China	Cui, J., Counor, D., Shen, D., Sun, G., He, H., Deubel, V., & Zhang, S.	The American journal of tropical medicine and hygiene	Dec 2004- Aug 2007	China	Guangxi	Microchiroptera (Hipposideros larvatus)	Hipposideros larvatus	Chiroptera	Mammalia	N	2	2	2	0	0	Wild	Yes	No	Yes	Yes	No	No	No	No	No
Cui et al., 2008	2004	Detection of Japanese encephalitis virus antibodies in bats in Southern China	Cui, J., Counor, D., Shen, D., Sun, G., He, H., Deubel, V., & Zhang, S.	The American journal of tropical medicine and hygiene	Dec 2004- Aug 2007	China	Anhui, Guizhou	Microchiroptera (Miniopterus fuliginosus)	Miniopterus fuliginosus	Chiroptera	Mammalia	N	46	46	46	5	0	Wild	Yes	No	Yes	Yes	No	No	No	No	No
Cui et al., 2008	2004	Detection of Japanese encephalitis virus antibodies in bats in Southern China	Cui, J., Counor, D., Shen, D., Sun, G., He, H., Deubel, V., & Zhang, S.	The American journal of tropical medicine and hygiene	Dec 2004- Aug 2007	China	Jiangxi	Microchiroptera (Pipistrellus abramus)	Pipistrellus abramus	Chiroptera	Mammalia	N	22	22	22	0	0	Wild	Yes	No	Yes	Yes	No	No	No	No	No
Cui et al., 2008	2004	Detection of Japanese encephalitis virus antibodies in bats in Southern China	Cui, J., Counor, D., Shen, D., Sun, G., He, H., Deubel, V., & Zhang, S.	The American journal of tropical medicine and hygiene	Dec 2004- Aug 2007	China	Guangxi	Microchiroptera (Rhinolophus macrotis)	Rhinolophus macrotis	Chiroptera	Mammalia	N	6	6	6	0	0	Wild	Yes	No	Yes	Yes	No	No	No	No	No
Cui et al., 2008	2004	Detection of Japanese encephalitis virus antibodies in bats in Southern China	Cui, J., Counor, D., Shen, D., Sun, G., He, H., Deubel, V., & Zhang, S.	The American journal of tropical medicine and hygiene	Dec 2004- Aug 2007	China	Guangxi	Microchiroptera (Rhinolophus pusillus)	Rhinolophus pusillus	Chiroptera	Mammalia	N	19	19	19	0	0	Wild	Yes	No	Yes	Yes	No	No	No	No	No
Cui et al., 2008	2004	Detection of Japanese encephalitis virus antibodies in bats in Southern China	Cui, J., Counor, D., Shen, D., Sun, G., He, H., Deubel, V., & Zhang, S.	The American journal of tropical medicine and hygiene	Dec 2004- Aug 2007	China	Guangxi	Microchiroptera (Taphozous melanopogon)	Emballonuridae	Chiroptera	Mammalia	N	30	30	30	3	0	Wild	Yes	No	Yes	Yes	No	No	No	No	No
Dhanze et al., 2022	2020	First report on the detection of Japanese encephalitis virus in fruit bats from India	Dhanze, H., M, K., Mehta, D., Gupta, M., Mote, A., Suman Kumar, M., Pawde, A.M.	Journal of Vector born diseases	2020	India	Gorakhpur District	Fruit bat (Pteropus spp.)	Pteropodidae	Chiroptera	Mammalia	Y	8	0	8	0	5	Wild	No	No	No	Yes	No	No	No	No	No
Diptyanusa et al., 2021	2015	The detection of Japanese encephalitis virus in Megachiropteran bats in West Kalimantan, Indonesia: A potential enzootic transmission pattern in the absence of pig holdings	Diptyanusa, A., Siti Herini, E., Indarjulianto, S., Baskoro Tunggul Satoto, T.	International Journal for Parasitology: Parasites and Wildlife	2015-2018	Indonesia	West Kalimantan	Cave nectar bat (Eonycteris spelaea)	Eonycteris spelaea	Chiroptera	Mammalia	N	32	0	32	0	3	Wild	No	No	No	Yes	No	No	No	No	No
Diptyanusa et al., 2021	2015	The detection of Japanese encephalitis virus in Megachiropteran bats in West Kalimantan, Indonesia: A potential enzootic transmission pattern in the absence of pig holdings	Diptyanusa, A., Siti Herini, E., Indarjulianto, S., Baskoro Tunggul Satoto, T.	International Journal for Parasitology: Parasites and Wildlife	2015-2018	Indonesia	West Kalimantan	Greater short-nosed fruit bat (Cynopterus sphinx)	Cynopterus sphinx	Chiroptera	Mammalia	N	23	0	23	0	1	Wild	No	No	No	Yes	No	No	No	No	No
Diptyanusa et al., 2021	2015	The detection of Japanese encephalitis virus in Megachiropteran bats in West Kalimantan, Indonesia: A potential enzootic transmission pattern in the absence of pig holdings	Diptyanusa, A., Siti Herini, E., Indarjulianto, S., Baskoro Tunggul Satoto, T.	International Journal for Parasitology: Parasites and Wildlife	2015-2018	Indonesia	West Kalimantan	Lesser short-nosed fruit bat (Cynopterus brachyotis)	Cynopterus brachyotis	Chiroptera	Mammalia	N	221	0	221	0	11	Wild	No	No	No	Yes	No	No	No	No	No
Diptyanusa et al., 2021	2015	The detection of Japanese encephalitis virus in Megachiropteran bats in West Kalimantan, Indonesia: A potential enzootic transmission pattern in the absence of pig holdings	Diptyanusa, A., Siti Herini, E., Indarjulianto, S., Baskoro Tunggul Satoto, T.	International Journal for Parasitology: Parasites and Wildlife	2015-2018	Indonesia	West Kalimantan	Long-tongued nectar bat (Macroglossus minimus)	Macroglossus minimus	Chiroptera	Mammalia	N	33	0	33	0	3	Wild	No	No	No	Yes	No	No	No	No	No
Diptyanusa et al., 2021	2015	The detection of Japanese encephalitis virus in Megachiropteran bats in West Kalimantan, Indonesia: A potential enzootic transmission pattern in the absence of pig holdings	Diptyanusa, A., Siti Herini, E., Indarjulianto, S., Baskoro Tunggul Satoto, T.	International Journal for Parasitology: Parasites and Wildlife	2015-2018	Indonesia	West Kalimantan	Others	Chiroptera	Chiroptera	Mammalia	N	57	0	57	0	0	Wild	No	No	No	Yes	No	No	No	No	No
Diptyanusa et al., 2021	2015	The detection of Japanese encephalitis virus in Megachiropteran bats in West Kalimantan, Indonesia: A potential enzootic transmission pattern in the absence of pig holdings	Diptyanusa, A., Siti Herini, E., Indarjulianto, S., Baskoro Tunggul Satoto, T.	International Journal for Parasitology: Parasites and Wildlife	2015-2018	Indonesia	West Kalimantan	Spotted-winged fruit bat (Balionycteris maculata)	Balionycteris maculata	Chiroptera	Mammalia	N	7	0	7	0	3	Wild	No	No	No	Yes	No	No	No	No	No
Diptyanusa et al., 2022	2015	Estimation of Japanese encephalitis virus infection prevalence in mosquitoes and bats through nationwide sentinel surveillance in Indonesia	Blood samples were collected from brachial vein of bats (pregnant and lactating bats were excluded) and were tested for JE virus. RNA was extracted and under went RT-PCR testing using band electrophp	PloS one	2015-2018	Indonesia	West Sumatra	Bat	Emballonuridae	Chiroptera	Mammalia	N	43	0	43	0	0	Wild	No	No	No	Yes	No	No	No	No	No
Diptyanusa et al., 2022	2015	Estimation of Japanese encephalitis virus infection prevalence in mosquitoes and bats through nationwide sentinel surveillance in Indonesia	Diptyanusa, A., Herini, E.S., Indarjulianto, S., Baskoro, T., & Satoto, T.	PloS one	2015-2018	Indonesia	Yogyakarta	Bat	Hipposideridae	Chiroptera	Mammalia	N	62	0	62	0	2	Wild	No	No	No	Yes	No	No	No	No	No
Diptyanusa et al., 2022	2015	Estimation of Japanese encephalitis virus infection prevalence in mosquitoes and bats through nationwide sentinel surveillance in Indonesia	Diptyanusa, A., Herini, E.S., Indarjulianto, S., Baskoro, T., & Satoto, T.	PloS one	2015-2018	Indonesia	West Java	Bat	Megadermatidae	Chiroptera	Mammalia	N	1	0	1	0	0	Wild	No	No	No	Yes	No	No	No	No	No
Diptyanusa et al., 2022	2015	Estimation of Japanese encephalitis virus infection prevalence in mosquitoes and bats through nationwide sentinel surveillance in Indonesia	Diptyanusa, A., Herini, E.S., Indarjulianto, S., Baskoro, T., & Satoto, T.	PloS one	2015-2018	Indonesia	Riau	Bat	Molossidae	Chiroptera	Mammalia	N	31	0	31	0	0	Wild	No	No	No	Yes	No	No	No	No	No
Diptyanusa et al., 2022	2015	Estimation of Japanese encephalitis virus infection prevalence in mosquitoes and bats through nationwide sentinel surveillance in Indonesia	Diptyanusa, A., Herini, E.S., Indarjulianto, S., Baskoro, T., & Satoto, T.	PloS one	2015-2018	Indonesia	East Nusa Tenggara	Bat	Nycteridae	Chiroptera	Mammalia	N	28	0	28	0	0	Wild	No	No	No	Yes	No	No	No	No	No
Diptyanusa et al., 2022	2015	Estimation of Japanese encephalitis virus infection prevalence in mosquitoes and bats through nationwide sentinel surveillance in Indonesia	Diptyanusa, A., Herini, E.S., Indarjulianto, S., Baskoro, T., & Satoto, T.	PloS one	2015-2018	Indonesia	Papua	Bat	Pteropodidae	Chiroptera	Mammalia	N	2805	0	2805	0	61	Wild	No	No	No	Yes	No	No	No	No	No
Diptyanusa et al., 2022	2015	Estimation of Japanese encephalitis virus infection prevalence in mosquitoes and bats through nationwide sentinel surveillance in Indonesia	Diptyanusa, A., Herini, E.S., Indarjulianto, S., Baskoro, T., & Satoto, T.	PloS one	2015-2018	Indonesia	Bali	Bat	Rhinolophidae	Chiroptera	Mammalia	N	62	0	62	0	0	Wild	No	No	No	Yes	No	No	No	No	No
Diptyanusa et al., 2022	2015	Estimation of Japanese encephalitis virus infection prevalence in mosquitoes and bats through nationwide sentinel surveillance in Indonesia	Diptyanusa, A., Herini, E.S., Indarjulianto, S., Baskoro, T., & Satoto, T.	PloS one	2015-2018	Indonesia	West Nusa Tenggara	Bat	Vespertilionidae	Chiroptera	Mammalia	N	290	0	290	0	5	Wild	No	No	No	Yes	No	No	No	No	No
Gulati et al., 2011	2003	Serosurveillance for Japanese encephalitis virus infection among equine in India	Gulati, B.R., Singha, H., Singh, B.K., Virmani, N., Khurana, S.K., & Singh, R.K.	Journal of veterinary science	Mar 2003-Apr 2005	India	Manipur	Horse (Equus caballus)	Equus caballus	Perissodactyla	Mammalia	N	48	48	0	44	0	Owned	No	Yes	Yes	No	No	No	No	No	No
Gulati et al., 2011	2003	Serosurveillance for Japanese encephalitis virus infection among equine in India	Gulati, B.R., Singha, H., Singh, B.K., Virmani, N., Khurana, S.K., & Singh, R.K.	Journal of veterinary science	Jan 2006-Dec 2009	India	Sikkim	Horse (Equus caballus)	Equus caballus	Perissodactyla	Mammalia	N	32	32	0	0	0	Owned	No	Yes	Yes	No	No	No	No	No	No
Gulati et al., 2011	2003	Serosurveillance for Japanese encephalitis virus infection among equine in India	Gulati, B.R., Singha, H., Singh, B.K., Virmani, N., Khurana, S.K., & Singh, R.K.	Journal of veterinary science	Jan 2006-Dec 2009	India	Himachal Pradesh	Horse (Equus caballus)	Equus caballus	Perissodactyla	Mammalia	N	107	107	0	0	0	Owned	No	Yes	Yes	No	No	No	No	No	No
Gulati et al., 2011	2003	Serosurveillance for Japanese encephalitis virus infection among equine in India	Gulati, B.R., Singha, H., Singh, B.K., Virmani, N., Khurana, S.K., & Singh, R.K.	Journal of veterinary science	Jan 2006-Dec 2009	India	Jammu & Kashmir	Horse (Equus caballus)	Equus caballus	Perissodactyla	Mammalia	N	491	491	0	0	0	Owned	No	Yes	Yes	No	No	No	No	No	No
Gulati et al., 2011	2003	Serosurveillance for Japanese encephalitis virus infection among equine in India	Gulati, B.R., Singha, H., Singh, B.K., Virmani, N., Khurana, S.K., & Singh, R.K.	Journal of veterinary science	Jan 2006-Dec 2009	India	Punjab	Horse (Equus caballus)	Equus caballus	Perissodactyla	Mammalia	N	100	100	0	3	0	Owned	No	Yes	Yes	No	No	No	No	No	No
Gulati et al., 2011	2003	Serosurveillance for Japanese encephalitis virus infection among equine in India	Gulati, B.R., Singha, H., Singh, B.K., Virmani, N., Khurana, S.K., & Singh, R.K.	Journal of veterinary science	Jan 2006-Dec 2009	India	Chattisgarph	Horse (Equus caballus)	Equus caballus	Perissodactyla	Mammalia	N	105	105	0	8	0	Owned	No	Yes	Yes	No	No	No	No	No	No
Gulati et al., 2011	2003	Serosurveillance for Japanese encephalitis virus infection among equine in India	Gulati, B.R., Singha, H., Singh, B.K., Virmani, N., Khurana, S.K., & Singh, R.K.	Journal of veterinary science	Jan 2006-Dec 2009	India	Karnataka	Horse (Equus caballus)	Equus caballus	Perissodactyla	Mammalia	N	109	109	0	10	0	Owned	No	Yes	Yes	No	No	No	No	No	No
Gulati et al., 2011	2003	Serosurveillance for Japanese encephalitis virus infection among equine in India	Gulati, B.R., Singha, H., Singh, B.K., Virmani, N., Khurana, S.K., & Singh, R.K.	Journal of veterinary science	Jan 2006-Dec 2009	India	Uttarkhand	Horse (Equus caballus)	Equus caballus	Perissodactyla	Mammalia	N	209	209	0	20	0	Owned	No	Yes	Yes	No	No	No	No	No	No
Gulati et al., 2011	2003	Serosurveillance for Japanese encephalitis virus infection among equine in India	Gulati, B.R., Singha, H., Singh, B.K., Virmani, N., Khurana, S.K., & Singh, R.K.	Journal of veterinary science	Jan 2006-Dec 2009	India	Gujarat	Horse (Equus caballus)	Equus caballus	Perissodactyla	Mammalia	N	168	168	0	31	0	Owned	No	Yes	Yes	No	No	No	No	No	No
Gulati et al., 2011	2003	Serosurveillance for Japanese encephalitis virus infection among equine in India	Gulati, B.R., Singha, H., Singh, B.K., Virmani, N., Khurana, S.K., & Singh, R.K.	Journal of veterinary science	Jan 2006-Dec 2009	India	Haryana	Horse (Equus caballus)	Equus caballus	Perissodactyla	Mammalia	N	342	342	0	35	0	Owned	No	Yes	Yes	No	No	No	No	No	No
Gulati et al., 2011	2003	Serosurveillance for Japanese encephalitis virus infection among equine in India	Gulati, B.R., Singha, H., Singh, B.K., Virmani, N., Khurana, S.K., & Singh, R.K.	Journal of veterinary science	Jan 2006-Dec 2009	India	Uttar Pradesh	Horse (Equus caballus)	Equus caballus	Perissodactyla	Mammalia	N	329	329	0	38	0	Owned	No	Yes	Yes	No	No	No	No	No	No
Gulati et al., 2011	2003	Serosurveillance for Japanese encephalitis virus infection among equine in India	Gulati, B.R., Singha, H., Singh, B.K., Virmani, N., Khurana, S.K., & Singh, R.K.	Journal of veterinary science	Jan 2006-Dec 2009	India	Rajasthan	Horse (Equus caballus)	Equus caballus	Perissodactyla	Mammalia	N	626	626	0	49	0	Owned	No	Yes	Yes	No	No	No	No	No	No
Gulati et al., 2011	2003	Serosurveillance for Japanese encephalitis virus infection among equine in India	Gulati, B.R., Singha, H., Singh, B.K., Virmani, N., Khurana, S.K., & Singh, R.K.	Journal of veterinary science	Jan 2006-Dec 2009	India	Madhya Pradesh	Horse (Equus caballus)	Equus caballus	Perissodactyla	Mammalia	N	620	620	0	89	0	Owned	No	Yes	Yes	No	No	No	No	No	No
Gulati et al., 2012	2006	Isolation and genetic characterization of Japanese encephalitis virus from equines in India	Gulati, B.R., Singha, H., Singh, B.K., Virmani, N., Kumar, S., & Singh R.K.	Journal of veterinary science	2006-2010	India	Haryana	Horse (Equus caballus)	Equus caballus	Perissodactyla	Mammalia	N	637	637	0	67	0	Wild	No	Yes	Yes	No	No	No	No	No	No
Hasegawa et al., 1975	1972	Natural and Experimental Infections of Japanese Tree Sparrows with Japanese Encephalitis virus	Hasegawa, T., Takehara, Y., Takahashi, K.	Archives of virology	1972	Japan		Eurasian tree sparrows (Passer montanus)	Passeridae	Passeriformes	Aves	N	116	116	0	28	0	Wild	No	No	Yes	No	No	No	No	No	No
Horimoto & Saka, 1990	1983	Maternally Derived Antibodies to Japanese Encephalitis Virus in Cattle	Horimoto, M., & Saka, T.	Journal of Infectious Diseases	1983-1985	Japan	Kagoshima	Japanese Black cattle (Bos taurus)	Bos primigenius	Artiodactyla	Mammalia	N	110	110	0	72	0	Not stated	No	Yes	No	No	No	No	No	No	No
Jamgaonkar et al., 2003	1991	Serological evidence for Japanese encephalitis virus and West Nile virus infections in water frequenting and terrestrial wild birds in Kolar District, Karnataka State, India. A retrospective study	Jamgaonkar, A.V., Yergolkar, P.N., Geevarghese, G., Joshi, G.D., Joshi, M.V., & Mishra, A.C.	Acta virologica	Dec 1991-Jun 1992	India	Karnataka	Ardeid birds	Ardeidae	Pelecaniformes	Aves	N	313 (HIT)/104 (NT)	104	0	14	0	Wild	No	Yes	Yes	No	No	No	No	No	No
Jamgaonkar et al., 2003	1991	Serological evidence for Japanese encephalitis virus and West Nile virus infections in water frequenting and terrestrial wild birds in Kolar District, Karnataka State, India. A retrospective study	Jamgaonkar, A.V., Yergolkar, P.N., Geevarghese, G., Joshi, G.D., Joshi, M.V., & Mishra, A.C.	Acta virologica	Dec 1991-Jun 1992	India	Karnataka	Babbler species	Leiothrichidae	Passeriformes	Aves	N	27 (HIT)	27	0	0	0	Wild	No	Yes	Yes	No	No	No	No	No	No
Jamgaonkar et al., 2003	1991	Serological evidence for Japanese encephalitis virus and West Nile virus infections in water frequenting and terrestrial wild birds in Kolar District, Karnataka State, India. A retrospective study	Jamgaonkar, A.V., Yergolkar, P.N., Geevarghese, G., Joshi, G.D., Joshi, M.V., & Mishra, A.C.	Acta virologica	Dec 1991-Jun 1992	India	Karnataka	Black Drongo (Dicrurus adsimilis)	Dicruridae	Passeriformes	Aves	N	8 (HIT)	8	0	0	0	Wild	No	Yes	Yes	No	No	No	No	No	No
Jamgaonkar et al., 2003	1991	Serological evidence for Japanese encephalitis virus and West Nile virus infections in water frequenting and terrestrial wild birds in Kolar District, Karnataka State, India. A retrospective study	Jamgaonkar, A.V., Yergolkar, P.N., Geevarghese, G., Joshi, G.D., Joshi, M.V., & Mishra, A.C.	Acta virologica	Dec 1991-Jun 1992	India	Karnataka	Common Weaver Bird (Ploceus philippinus)	Ploceidae	Passeriformes	Aves	N	10 (HIT)	10	0	0	0	Wild	No	Yes	Yes	No	No	No	No	No	No
Jamgaonkar et al., 2003	1991	Serological evidence for Japanese encephalitis virus and West Nile virus infections in water frequenting and terrestrial wild birds in Kolar District, Karnataka State, India. A retrospective study	Jamgaonkar, A.V., Yergolkar, P.N., Geevarghese, G., Joshi, G.D., Joshi, M.V., & Mishra, A.C.	Acta virologica	Dec 1991-Jun 1992	India	Karnataka	Common Wood Shrike (Tephrodornis pondicerianus)	Vangidae	Passeriformes	Aves	N	2 (HIT)	2	0	1	0	Wild	No	Yes	Yes	No	No	No	No	No	No
Jamgaonkar et al., 2003	1991	Serological evidence for Japanese encephalitis virus and West Nile virus infections in water frequenting and terrestrial wild birds in Kolar District, Karnataka State, India. A retrospective study	Jamgaonkar, A.V., Yergolkar, P.N., Geevarghese, G., Joshi, G.D., Joshi, M.V., & Mishra, A.C.	Acta virologica	Dec 1991-Jun 1992	India	Karnataka	Coppersmith (Megalaima haemocephala)	Megalaima haemocephala	Piciformes	Aves	N	1 (HIT)	1	0	0	0	Wild	No	Yes	Yes	No	No	No	No	No	No
Jamgaonkar et al., 2003	1991	Serological evidence for Japanese encephalitis virus and West Nile virus infections in water frequenting and terrestrial wild birds in Kolar District, Karnataka State, India. A retrospective study	Jamgaonkar, A.V., Yergolkar, P.N., Geevarghese, G., Joshi, G.D., Joshi, M.V., & Mishra, A.C.	Acta virologica	Dec 1991-Jun 1992	India	Karnataka	Elanus caeruleus and Accipiter badius	Accipitridae	Accipritriformes	Aves	N	3 (HIT)	3	0	0	0	Wild	No	Yes	Yes	No	No	No	No	No	No
Jamgaonkar et al., 2003	1991	Serological evidence for Japanese encephalitis virus and West Nile virus infections in water frequenting and terrestrial wild birds in Kolar District, Karnataka State, India. A retrospective study	Jamgaonkar, A.V., Yergolkar, P.N., Geevarghese, G., Joshi, G.D., Joshi, M.V., & Mishra, A.C.	Acta virologica	Dec 1991-Jun 1992	India	Karnataka	Hoopoe (Upupa epops)	Upupidae	Bucerotiformes	Aves	N	6 (HIT)	6	0	0	0	Wild	No	Yes	Yes	No	No	No	No	No	No
Jamgaonkar et al., 2003	1991	Serological evidence for Japanese encephalitis virus and West Nile virus infections in water frequenting and terrestrial wild birds in Kolar District, Karnataka State, India. A retrospective study	Jamgaonkar, A.V., Yergolkar, P.N., Geevarghese, G., Joshi, G.D., Joshi, M.V., & Mishra, A.C.	Acta virologica	Dec 1991-Jun 1992	India	Karnataka	House Sparrow (Passer domesticus)	Passeridae	Passeriformes	Aves	N	14 (HIT)	14	0	0	0	Wild	No	Yes	Yes	No	No	No	No	No	No
Jamgaonkar et al., 2003	1991	Serological evidence for Japanese encephalitis virus and West Nile virus infections in water frequenting and terrestrial wild birds in Kolar District, Karnataka State, India. A retrospective study	Jamgaonkar, A.V., Yergolkar, P.N., Geevarghese, G., Joshi, G.D., Joshi, M.V., & Mishra, A.C.	Acta virologica	Dec 1991-Jun 1992	India	Karnataka	Indian Stone Curlew (Burhinus oedicnemus)	Burhinidae	Charadriiformes	Aves	N	1 (HIT)	1	0	0	0	Wild	No	Yes	Yes	No	No	No	No	No	No
Jamgaonkar et al., 2003	1991	Serological evidence for Japanese encephalitis virus and West Nile virus infections in water frequenting and terrestrial wild birds in Kolar District, Karnataka State, India. A retrospective study	Jamgaonkar, A.V., Yergolkar, P.N., Geevarghese, G., Joshi, G.D., Joshi, M.V., & Mishra, A.C.	Acta virologica	Dec 1991-Jun 1992	India	Karnataka	Koel (Eudynamys scolopacea)	Cuculidae	Cuculiformes	Aves	N	3 (HIT)	3	0	0	0	Wild	No	Yes	Yes	No	No	No	No	No	No
Jamgaonkar et al., 2003	1991	Serological evidence for Japanese encephalitis virus and West Nile virus infections in water frequenting and terrestrial wild birds in Kolar District, Karnataka State, India. A retrospective study	Jamgaonkar, A.V., Yergolkar, P.N., Geevarghese, G., Joshi, G.D., Joshi, M.V., & Mishra, A.C.	Acta virologica	Dec 1991-Jun 1992	India	Karnataka	Lapwing species	Charadriidae	Charadriiformes	Aves	N	3 (HIT)	3	0	0	0	Wild	No	Yes	Yes	No	No	No	No	No	No
Jamgaonkar et al., 2003	1991	Serological evidence for Japanese encephalitis virus and West Nile virus infections in water frequenting and terrestrial wild birds in Kolar District, Karnataka State, India. A retrospective study	Jamgaonkar, A.V., Yergolkar, P.N., Geevarghese, G., Joshi, G.D., Joshi, M.V., & Mishra, A.C.	Acta virologica	Dec 1991-Jun 1992	India	Karnataka	Munia species	Estrildidae	Passeriformes	Aves	N	115 (HIT)	115	0	0	0	Wild	No	Yes	Yes	No	No	No	No	No	No
Jamgaonkar et al., 2003	1991	Serological evidence for Japanese encephalitis virus and West Nile virus infections in water frequenting and terrestrial wild birds in Kolar District, Karnataka State, India. A retrospective study	Jamgaonkar, A.V., Yergolkar, P.N., Geevarghese, G., Joshi, G.D., Joshi, M.V., & Mishra, A.C.	Acta virologica	Dec 1991-Jun 1992	India	Karnataka	Myna species	Sturnidae	Passeriformes	Aves	N	9 (HIT)	9	0	0	0	Wild	No	Yes	Yes	No	No	No	No	No	No
Jamgaonkar et al., 2003	1991	Serological evidence for Japanese encephalitis virus and West Nile virus infections in water frequenting and terrestrial wild birds in Kolar District, Karnataka State, India. A retrospective study	Jamgaonkar, A.V., Yergolkar, P.N., Geevarghese, G., Joshi, G.D., Joshi, M.V., & Mishra, A.C.	Acta virologica	Dec 1991-Jun 1992	India	Karnataka	Owl species	Strigidae	Strigiformes	Aves	N	5 (HIT)	5	0	0	0	Wild	No	Yes	Yes	No	No	No	No	No	No
Jamgaonkar et al., 2003	1991	Serological evidence for Japanese encephalitis virus and West Nile virus infections in water frequenting and terrestrial wild birds in Kolar District, Karnataka State, India. A retrospective study	Jamgaonkar, A.V., Yergolkar, P.N., Geevarghese, G., Joshi, G.D., Joshi, M.V., & Mishra, A.C.	Acta virologica	Dec 1991-Jun 1992	India	Karnataka	Painted Stork (Mycteria leucocephala)	Ciconiidae	Ciconiiformes	Aves	N	2 (HIT)	2	0	0	0	Wild	No	Yes	Yes	No	No	No	No	No	No
Jamgaonkar et al., 2003	1991	Serological evidence for Japanese encephalitis virus and West Nile virus infections in water frequenting and terrestrial wild birds in Kolar District, Karnataka State, India. A retrospective study	Jamgaonkar, A.V., Yergolkar, P.N., Geevarghese, G., Joshi, G.D., Joshi, M.V., & Mishra, A.C.	Acta virologica	Dec 1991-Jun 1992	India	Karnataka	Partridge and quail species	Phasianidae	Galliformes	Aves	N	319 (HIT)/ 56 (NT)	56	0	6	0	Wild	No	Yes	Yes	No	No	No	No	No	No
Jamgaonkar et al., 2003	1991	Serological evidence for Japanese encephalitis virus and West Nile virus infections in water frequenting and terrestrial wild birds in Kolar District, Karnataka State, India. A retrospective study	Jamgaonkar, A.V., Yergolkar, P.N., Geevarghese, G., Joshi, G.D., Joshi, M.V., & Mishra, A.C.	Acta virologica	Dec 1991-Jun 1992	India	Karnataka	Pied Bush Chat (Saxicola caprata)	Muscicapidae	Passeriformes	Aves	N	1 (HIT)	1	0	0	0	Wild	No	Yes	Yes	No	No	No	No	No	No
Jamgaonkar et al., 2003	1991	Serological evidence for Japanese encephalitis virus and West Nile virus infections in water frequenting and terrestrial wild birds in Kolar District, Karnataka State, India. A retrospective study	Jamgaonkar, A.V., Yergolkar, P.N., Geevarghese, G., Joshi, G.D., Joshi, M.V., & Mishra, A.C.	Acta virologica	Dec 1991-Jun 1992	India	Karnataka	Roseringed Parakeet (Psittacula krameri)	Psittacula krameri	Psittaciformes	Aves	N	2 (HIT)	2	0	0	0	Wild	No	Yes	Yes	No	No	No	No	No	No
Jamgaonkar et al., 2003	1991	Serological evidence for Japanese encephalitis virus and West Nile virus infections in water frequenting and terrestrial wild birds in Kolar District, Karnataka State, India. A retrospective study	Jamgaonkar, A.V., Yergolkar, P.N., Geevarghese, G., Joshi, G.D., Joshi, M.V., & Mishra, A.C.	Acta virologica	Dec 1991-Jun 1992	India	Karnataka	Spotted Dove (Streptopelia chinensis)	Columbidae	Columbiformes	Aves	N	1 (HIT)	1	0	0	0	Wild	No	Yes	Yes	No	No	No	No	No	No
Jamgaonkar et al., 2003	1991	Serological evidence for Japanese encephalitis virus and West Nile virus infections in water frequenting and terrestrial wild birds in Kolar District, Karnataka State, India. A retrospective study	Jamgaonkar, A.V., Yergolkar, P.N., Geevarghese, G., Joshi, G.D., Joshi, M.V., & Mishra, A.C.	Acta virologica	Dec 1991-Jun 1992	India	Karnataka	Treepie and crow species	Corvidae	Passeriformes	Aves	N	13 (HIT)	13	0	0	0	Wild	No	Yes	Yes	No	No	No	No	No	No
Jamgaonkar et al., 2003	1991	Serological evidence for Japanese encephalitis virus and West Nile virus infections in water frequenting and terrestrial wild birds in Kolar District, Karnataka State, India. A retrospective study	Jamgaonkar, A.V., Yergolkar, P.N., Geevarghese, G., Joshi, G.D., Joshi, M.V., & Mishra, A.C.	Acta virologica	Dec 1991-Jun 1992	India	Karnataka	Whitebreasted Waterhen (Amaurornis phoenicurus)	Rallidae	Gruiformes	Aves	N	1 (HIT)	1	0	0	0	Wild	No	Yes	Yes	No	No	No	No	No	No
Johnsen et al., 1974	1970	Study of Japanese encephalitis virus in Chiangmai Valley, Thailand. V. Animal infections	Johnsen, D.O., Edelman, R., Grossman, R.A., Muangman, D., Pomsdhit, J., Gould, D.J	American Journal of Epidemiology		Thailand		Buffalo (Bubalus bubalis)	Bubalus bubalis	Artiodactyla	Mammalia	N	127	127	0	113	0	Owned	No	Yes	Yes	No	No	No	No	Yes	No
Johnsen et al., 1974	1970	Study of Japanese encephalitis virus in Chiangmai Valley, Thailand. V. Animal infections	Johnsen, D.O., Edelman, R., Grossman, R.A., Muangman, D., Pomsdhit, J., Gould, D.J	American Journal of Epidemiology		Thailand		Cattle	Bovinae	Artiodactyla	Mammalia	N	204	204	204	154	0	Owned	No	Yes	Yes	No	No	No	No	Yes	No
Johnsen et al., 1974	1970	Study of Japanese encephalitis virus in Chiangmai Valley, Thailand. V. Animal infections	Johnsen, D.O., Edelman, R., Grossman, R.A., Muangman, D., Pomsdhit, J., Gould, D.J	American Journal of Epidemiology		Thailand		Cave nectar bat (Eonycteris spelaea)	Eonycteris spelaea	Chiroptera	Mammalia	N	14	14	0	0	0	Wild	No	No	Yes	No	No	No	No	Yes	No
Johnsen et al., 1974	1970	Study of Japanese encephalitis virus in Chiangmai Valley, Thailand. V. Animal infections	Johnsen, D.O., Edelman, R., Grossman, R.A., Muangman, D., Pomsdhit, J., Gould, D.J	American Journal of Epidemiology		Thailand		Dog (Canis lupus familiaris)	Canis lupus familiaris	Carnivora	Mammalia	N	221	221	221	160	0	Owned	No	Yes	Yes	No	No	No	No	Yes	No
Johnsen et al., 1974	1970	Study of Japanese encephalitis virus in Chiangmai Valley, Thailand. V. Animal infections	Johnsen, D.O., Edelman, R., Grossman, R.A., Muangman, D., Pomsdhit, J., Gould, D.J	American Journal of Epidemiology		Thailand		Greater short-nosed fruit bat (Cynopterus sphinx)	Cynopterus sphinx	Chiroptera	Mammalia	N	18	18	6	2	0	Wild	No	No	Yes	No	No	No	No	Yes	No
Johnsen et al., 1974	1970	Study of Japanese encephalitis virus in Chiangmai Valley, Thailand. V. Animal infections	Johnsen, D.O., Edelman, R., Grossman, R.A., Muangman, D., Pomsdhit, J., Gould, D.J	American Journal of Epidemiology		Thailand		House Sparrow (Passer domesticus)	Passeridae	Passeriformes	Aves	N	726	726	726	3	0	Wild	No	No	Yes	No	No	No	No	Yes	No
Johnsen et al., 1974	1970	Study of Japanese encephalitis virus in Chiangmai Valley, Thailand. V. Animal infections	Johnsen, D.O., Edelman, R., Grossman, R.A., Muangman, D., Pomsdhit, J., Gould, D.J	American Journal of Epidemiology		Thailand		Leschenault's rousette (Rousettus leschenaultii)	Rousettus leschenaultii	Chiroptera	Mammalia	N	15	15	0	0	0	Wild	No	No	Yes	No	No	No	No	Yes	No
Johnsen et al., 1974	1970	Study of Japanese encephalitis virus in Chiangmai Valley, Thailand. V. Animal infections	Johnsen, D.O., Edelman, R., Grossman, R.A., Muangman, D., Pomsdhit, J., Gould, D.J	American Journal of Epidemiology		Thailand		Lesser Asiatic yellow bat (Scotophilus kuhlii)	Scotophilus kuhlii	Chiroptera	Mammalia	N	5	5	6	0	0	Wild	No	No	Yes	No	No	No	No	Yes	No
Johnsen et al., 1974	1970	Study of Japanese encephalitis virus in Chiangmai Valley, Thailand. V. Animal infections	Johnsen, D.O., Edelman, R., Grossman, R.A., Muangman, D., Pomsdhit, J., Gould, D.J	American Journal of Epidemiology		Thailand		Long-winged tomb bat (Taphozous longimanus)	Taphozous longimanus	Chiroptera	Mammalia	N	2	2	0	0	0	Wild	No	No	Yes	No	No	No	No	Yes	No
Johnsen et al., 1974	1970	Study of Japanese encephalitis virus in Chiangmai Valley, Thailand. V. Animal infections	Johnsen, D.O., Edelman, R., Grossman, R.A., Muangman, D., Pomsdhit, J., Gould, D.J	American Journal of Epidemiology		Thailand		Pig (Sus scrofa)	Sus scrofa	Artiodactyla	Mammalia	N	110	110	110	67	0	Owned	No	Yes	Yes	No	No	No	No	Yes	No
Kako et al., 2014	2010	Japanese encepahlitis in a 114-month-old cow: pathological investigation of the affected cow and genetic characterization of Japanese encephalitis virus isolate	Kako, N., Suzuki, S., Sugie, N., Kato, T., Yanase, T., Yamakawa, M., & Shirafuji, H.	BMC veterinary research	2010-09-01	Japan	Aichi Prefecture	Cattle	Bovinae	Artiodactyla	Mammalia	N	15	15	1	15	1	Farmed	No	Yes	No	Yes	Yes	No	Yes	Yes	No
Kalaiyarasu et al., 2016	2015	Serological evidence of widespread West Nile virus and Japanese encephalitis virus infection in native domestic ducks (Anas platyrhynchos var domesticus) in Kuttanad region, Kerala, India	Kalaiyarasu, S., Mishra, N., Khetan, R.K., & Singh, V.P.	Comparative immunology, microbiology and infectious diseases	Jan-Mar 2015	India	Kuttanad	Native domestic ducks (Anas platyrhynchos var domesticus)	Anatidae	Anseriformes	Aves	N	95 (NT) / 600 (PCR)	95	600	21	0	farmed	No	No	Yes	Yes	No	No	No	No	No
Khan & Banerjee, 1980	1978	Mosquito collection in heronries and antibodies to Japanese encepahlitis virus in birds in Asansol-Dhanbad region	Khan, F.U., & Banerjee, K.	Indian journal of medical research	1978	India	Asansol-Dhanbad	Cattle egret (Bubulcus ibis)	Ardeidae	Pelecaniformes	Aves	N	15	15	0	1	0	Wild	No	No	Yes	No	No	No	No	No	No
Khan & Banerjee, 1980	1978	Mosquito collection in heronries and antibodies to Japanese encepahlitis virus in birds in Asansol-Dhanbad region	Khan, F.U., & Banerjee, K.	Indian journal of medical research	1978	India	Asansol-Dhanbad	Chicken (Gallus gallus domesticus)	Phasianidae	Galliformes	Aves	N	4	4	0	0	0	Wild	No	No	Yes	No	No	No	No	No	No
Khan & Banerjee, 1980	1978	Mosquito collection in heronries and antibodies to Japanese encepahlitis virus in birds in Asansol-Dhanbad region	Khan, F.U., & Banerjee, K.	Indian journal of medical research	1978	India	Asansol-Dhanbad	Domestic duck (Anas platyrhynchos)	Anatidae	Anseriformes	Aves	N	65	65	0	3	0	Wild	No	No	Yes	No	No	No	No	No	No
Khan & Banerjee, 1980	1978	Mosquito collection in heronries and antibodies to Japanese encepahlitis virus in birds in Asansol-Dhanbad region	Khan, F.U., & Banerjee, K.	Indian journal of medical research	1978	India	Asansol-Dhanbad	Jungle crow (Corvus levaillantii)	Corvidae	Passeriformes	Aves	N	4	4	0	1	0	Wild	No	No	Yes	No	No	No	No	No	No
Khan & Banerjee, 1980	1978	Mosquito collection in heronries and antibodies to Japanese encepahlitis virus in birds in Asansol-Dhanbad region	Khan, F.U., & Banerjee, K.	Indian journal of medical research	1978	India	Asansol-Dhanbad	Little egret (Egretta garzetta)	Ardeidae	Pelecaniformes	Aves	N	34	34	0	9	0	Wild	No	No	Yes	No	No	No	No	No	No
Khan & Banerjee, 1980	1978	Mosquito collection in heronries and antibodies to Japanese encepahlitis virus in birds in Asansol-Dhanbad region	Khan, F.U., & Banerjee, K.	Indian journal of medical research	1978	India	Asansol-Dhanbad	Miscellaneous birds	Aves spp	Aves	Aves	N	8	8	0	0	0	Wild	No	No	Yes	No	No	No	No	No	No
Khan & Banerjee, 1980	1978	Mosquito collection in heronries and antibodies to Japanese encepahlitis virus in birds in Asansol-Dhanbad region	Khan, F.U., & Banerjee, K.	Indian journal of medical research	1978	India	Asansol-Dhanbad	Paddy bird (Chionis minor)	Chionidae	Charadriiformes	Aves	N	13	13	0	1	0	Wild	No	No	Yes	No	No	No	No	No	No
Khan & Banerjee, 1980	1978	Mosquito collection in heronries and antibodies to Japanese encepahlitis virus in birds in Asansol-Dhanbad region	Khan, F.U., & Banerjee, K.	Indian journal of medical research	1978	India	Asansol-Dhanbad	Pigeon (Columba livia)	Columbidae	Columbiformes	Aves	N	3	3	0	0	0	Wild	No	No	Yes	No	No	No	No	No	No
Konishi et al., 2004	1996	Prevalence of antibody to Japanese encephalitis virus nonstructural 1 protein among racehorses in Japan: indication of natural infection and need for continuous vaccination	Konishi, E., Shoda, M., Kondo, T.	Vaccines	1996	Japan	Kagoshima	Horse (Equus caballus)	Equus caballus	Perissodactyla	Mammalia	N	66	66	0	48	0	Owned	Yes	Yes	No	No	Yes	No	No	No	No
Konishi et al., 2004	1996	Prevalence of antibody to Japanese encephalitis virus nonstructural 1 protein among racehorses in Japan: indication of natural infection and need for continuous vaccination	Konishi, E., Shoda, M., Kondo, T.	Vaccines	1998-2000	Japan	Hokkaido	Horse (Equus caballus)	Equus caballus	Perissodactyla	Mammalia	N	120	120	0	29	0	Owned	Yes	Yes	No	No	Yes	No	No	No	No
Konishi et al., 2004	1996	Prevalence of antibody to Japanese encephalitis virus nonstructural 1 protein among racehorses in Japan: indication of natural infection and need for continuous vaccination	Konishi, E., Shoda, M., Kondo, T.	Vaccines	1998-2000	Japan	Gumma	Horse (Equus caballus)	Equus caballus	Perissodactyla	Mammalia	N	120	120	0	31	0	Owned	Yes	Yes	No	No	Yes	No	No	No	No
Konishi et al., 2004	1996	Prevalence of antibody to Japanese encephalitis virus nonstructural 1 protein among racehorses in Japan: indication of natural infection and need for continuous vaccination	Konishi, E., Shoda, M., Kondo, T.	Vaccines	1998-2000	Japan	Saitama	Horse (Equus caballus)	Equus caballus	Perissodactyla	Mammalia	N	117	117	0	25	0	Owned	Yes	Yes	No	No	Yes	No	No	No	No
Konishi et al., 2004	1996	Prevalence of antibody to Japanese encephalitis virus nonstructural 1 protein among racehorses in Japan: indication of natural infection and need for continuous vaccination	Konishi, E., Shoda, M., Kondo, T.	Vaccines	1998-2000	Japan	Chiba	Horse (Equus caballus)	Equus caballus	Perissodactyla	Mammalia	N	120	120	0	27	0	Owned	Yes	Yes	No	No	Yes	No	No	No	No
Konishi et al., 2004	1996	Prevalence of antibody to Japanese encephalitis virus nonstructural 1 protein among racehorses in Japan: indication of natural infection and need for continuous vaccination	Konishi, E., Shoda, M., Kondo, T.	Vaccines	1998-2000	Japan	Aichi	Horse (Equus caballus)	Equus caballus	Perissodactyla	Mammalia	N	117	117	0	52	0	Owned	Yes	Yes	No	No	Yes	No	No	No	No
Konishi et al., 2004	1996	Prevalence of antibody to Japanese encephalitis virus nonstructural 1 protein among racehorses in Japan: indication of natural infection and need for continuous vaccination	Konishi, E., Shoda, M., Kondo, T.	Vaccines	1998	Japan	Oita	Horse (Equus caballus)	Equus caballus	Perissodactyla	Mammalia	N	40	40	0	20	0	Owned	Yes	Yes	No	No	Yes	No	No	No	No
Konishi et al., 2004	1996	Prevalence of antibody to Japanese encephalitis virus nonstructural 1 protein among racehorses in Japan: indication of natural infection and need for continuous vaccination	Konishi, E., Shoda, M., Kondo, T.	Vaccines	1999-2000	Japan	Saga	Horse (Equus caballus)	Equus caballus	Perissodactyla	Mammalia	N	79	79	0	30	0	Owned	Yes	Yes	No	No	Yes	No	No	No	No
Kumanan et al., 2002	2002	Seroepidemiology of Japanese encephalitis among animals and birds in Tamil Nadu	Kumanan, K., Ramesh, A., Velmurugan, R., Jagannathan, S., & Padmanaban, V.D.	Indian veterinary journal	Not stated	India	Tamil Nadu	Birds (ducks, night herons, goose)	Anatidae and Ardeidae	Anseriformes and Pelecaniformes	Aves	N	64	64	0	6	0	Not stated	No	Yes	No	No	No	No	No	No	No
Kumanan et al., 2002	2002	Seroepidemiology of Japanese encephalitis among animals and birds in Tamil Nadu	Kumanan, K., Ramesh, A., Velmurugan, R., Jagannathan, S., & Padmanaban, V.D.	Indian veterinary journal	Not stated	India	Tamil Nadu	Buffalo (Bubalus bubalis)	Bubalus bubalis	Artiodactyla	Mammalia	N	79	79	0	4	0	Not stated	No	Yes	No	No	No	No	No	No	No
Kumanan et al., 2002	2002	Seroepidemiology of Japanese encephalitis among animals and birds in Tamil Nadu	Kumanan, K., Ramesh, A., Velmurugan, R., Jagannathan, S., & Padmanaban, V.D.	Indian veterinary journal	Not stated	India	Tamil Nadu	Cattle	Bovinae	Artiodactyla	Mammalia	N	787	787	0	54	0	Not stated	No	Yes	No	No	No	No	No	No	No
Kumanan et al., 2002	2002	Seroepidemiology of Japanese encephalitis among animals and birds in Tamil Nadu	Kumanan, K., Ramesh, A., Velmurugan, R., Jagannathan, S., & Padmanaban, V.D.	Indian veterinary journal	Not stated	India	Tamil Nadu	Domestic pigs (Sus scrofa domesticus)	Sus scrofa	Artiodactyla	Mammalia	N	254	254	0	50	0	Not stated	No	Yes	No	No	No	No	No	No	No
Kumanan et al., 2002	2002	Seroepidemiology of Japanese encephalitis among animals and birds in Tamil Nadu	Kumanan, K., Ramesh, A., Velmurugan, R., Jagannathan, S., & Padmanaban, V.D.	Indian veterinary journal	Not stated	India	Tamil Nadu	Goat (Capra aegagrus hircus)	Capra aegagrus hircus	Artiodactyla	Mammalia	N	885	885	0	2	0	Not stated	No	Yes	No	No	No	No	No	No	No
Kumanan et al., 2002	2002	Seroepidemiology of Japanese encephalitis among animals and birds in Tamil Nadu	Kumanan, K., Ramesh, A., Velmurugan, R., Jagannathan, S., & Padmanaban, V.D.	Indian veterinary journal	Not stated	India	Tamil Nadu	Horse (Equus caballus)	Equus caballus	Perissodactyla	Mammalia	N	58	58	0	0	0	Not stated	No	Yes	No	No	No	No	No	No	No
Kumanan et al., 2002	2002	Seroepidemiology of Japanese encephalitis among animals and birds in Tamil Nadu	Kumanan, K., Ramesh, A., Velmurugan, R., Jagannathan, S., & Padmanaban, V.D.	Indian veterinary journal	Not stated	India	Tamil Nadu	Native pig (Sus scrofa)	Sus scrofa	Artiodactyla	Mammalia	N	568	568	0	150	0	Not stated	No	Yes	No	No	No	No	No	No	No
Kumanan et al., 2002	2002	Seroepidemiology of Japanese encephalitis among animals and birds in Tamil Nadu	Kumanan, K., Ramesh, A., Velmurugan, R., Jagannathan, S., & Padmanaban, V.D.	Indian veterinary journal	Not stated	India	Tamil Nadu	Rabbits (Oryctolagus cuniculus)	Oryctolagus cuniculus	Lagomorpha	Mammalia	N	11	11	0	0	0	Not stated	No	Yes	No	No	No	No	No	No	No
Kumanan et al., 2002	2002	Seroepidemiology of Japanese encephalitis among animals and birds in Tamil Nadu	Kumanan, K., Ramesh, A., Velmurugan, R., Jagannathan, S., & Padmanaban, V.D.	Indian veterinary journal	Not stated	India	Tamil Nadu	Sheep (Ovis aries)	Ovis aries	Artiodactyla	Mammalia	N	2322	2322	0	0	0	Not stated	No	Yes	No	No	No	No	No	No	No
Ladreyt et al., 2020	2018	Comparison of Japanese Encephalitis Force of Infection in Pigs, Poultry and Dogs in Cambodian Villages	Ladreyt, H., Auerswald, H., Tum, S., Ken, S., Heng, L., In, S., Lay, S., Top, C., Ly, S., Duong, V., Dussart, P., Durand, B., & Chevalier, V	Pathogens (Basel)	2018	Cambodia	Kandal Province	Chicken (Gallus gallus domesticus)	Phasianidae	Galliformes	Aves	N	220	220	0	2	0	Farmed	No	Yes	Yes	No	No	No	No	No	No
Ladreyt et al., 2020	2018	Comparison of Japanese Encephalitis Force of Infection in Pigs, Poultry and Dogs in Cambodian Villages	Ladreyt, H., Auerswald, H., Tum, S., Ken, S., Heng, L., In, S., Lay, S., Top, C., Ly, S., Duong, V., Dussart, P., Durand, B., & Chevalier, V	Pathogens (Basel)	2018	Cambodia	Kandal Province	Dog (Canis lupus familiaris)	Canis lupus familiaris	Carnivora	Mammalia	N	188	188	0	65	0	Not stated	No	Yes	Yes	No	No	No	No	No	No
Ladreyt et al., 2020	2018	Comparison of Japanese Encephalitis Force of Infection in Pigs, Poultry and Dogs in Cambodian Villages	Ladreyt, H., Auerswald, H., Tum, S., Ken, S., Heng, L., In, S., Lay, S., Top, C., Ly, S., Duong, V., Dussart, P., Durand, B., & Chevalier, V	Pathogens (Basel)	2018	Cambodia	Kandal Province	Mallard (Anas platyrhynchos)	Anatidae	Anseriformes	Aves	N	128	128	0	15	0	Farmed	No	Yes	Yes	No	No	No	No	No	No
Ladreyt et al., 2020	2018	Comparison of Japanese Encephalitis Force of Infection in Pigs, Poultry and Dogs in Cambodian Villages	Ladreyt, H., Auerswald, H., Tum, S., Ken, S., Heng, L., In, S., Lay, S., Top, C., Ly, S., Duong, V., Dussart, P., Durand, B., & Chevalier, V	Pathogens (Basel)	2018	Cambodia	Kandal Province	Pig (Sus scrofa domesticus)	Sus scrofa	Artiodactyla	Mammalia	N	112	112	0	35	0	Farmed	No	Yes	Yes	No	No	No	No	No	No
Lam et al., 2005	2000	Japanese encephalitis in a racing thoroughbred gelding in Hong Kong	Lam, K. H. K., Ellis, T. M., Williams, D. T., Lunt, R. A., Daniels, P. W., Watkins, K. L., Riggs, C. M.	Veterinary Record	2000	China	Hong Kong	Horse (Equus caballus)	Equus caballus	Perissodactyla	Mammalia	N	17	17	0	0	0	Owned	Yes	Yes	Yes	No	No	No	No	No	No
Lim et al., 2007	2007	Sero-survey on Aino, Akabane, Chuzan, bovine ephemeral fever and Japanese encephalitis virus of cattle and swine in Korea	Lim, S.I., Kweon, C.H., Tark, D.S., Kim, S.H., & Yang, D.K.	Journal of Veterinary Science	Not stated	South Korea	Anyang city	Cattle	Bovinae	Artiodactyla	Mammalia	N	144	144	0	74	0	Farmed	No	Yes	No	No	No	No	No	No	No
Lim et al., 2007	2007	Sero-survey on Aino, Akabane, Chuzan, bovine ephemeral fever and Japanese encephalitis virus of cattle and swine in Korea	Lim, S.I., Kweon, C.H., Tark, D.S., Kim, S.H., & Yang, D.K.	Journal of Veterinary Science	Not stated	South Korea		Cattle	Bovinae	Artiodactyla	Mammalia	N	35	35	0	1	0	Farmed	No	Yes	No	No	No	No	No	No	No
Lin & Wong, 2000	1995	Sero-prevalence of Japanese encephalitis virus in various species of animals in Singapore - A preliminary study	Lin, Y.N., Wong, W.K.	Singapore journal of primary industries	1998	Singapore		Ankole cattle	Bos taurus indicus	Artiodactyla	Mammalia	N	1	1	0	1	0	Owned	No	Yes	No	No	No	No	No	No	No
Lin & Wong, 2000	1995	Sero-prevalence of Japanese encephalitis virus in various species of animals in Singapore - A preliminary study	Lin, Y.N., Wong, W.K.	Singapore journal of primary industries	1998	Singapore		Asian elephant (Elephas maximus)	Elephas maximus	Proboscidea	Mammalia	N	1	1	0	1	0	Owned	No	Yes	No	No	No	No	No	No	No
Lin & Wong, 2000	1995	Sero-prevalence of Japanese encephalitis virus in various species of animals in Singapore - A preliminary study	Lin, Y.N., Wong, W.K.	Singapore journal of primary industries	1998	Singapore	Imported from Indonesia	Babirusa (Babyrousa quadricornua)	Babyrousa quadricornua	Artiodactyla	Mammalia	N	4	4	0	4	0	Owned	No	Yes	No	No	No	No	No	No	No
Lin & Wong, 2000	1995	Sero-prevalence of Japanese encephalitis virus in various species of animals in Singapore - A preliminary study	Lin, Y.N., Wong, W.K.	Singapore journal of primary industries	1998	Singapore		Bat	Chiroptera	Chiroptera	Mammalia	N	5	5	0	0	0	Owned	No	Yes	No	No	No	No	No	No	No
Lin & Wong, 2000	1995	Sero-prevalence of Japanese encephalitis virus in various species of animals in Singapore - A preliminary study	Lin, Y.N., Wong, W.K.	Singapore journal of primary industries	1998	Singapore	Imported from Borneo	Bearded pig (Sus barbatus)	Sus barbatus	Artiodactyla	Mammalia	N	5	5	0	5	0	Owned	No	Yes	No	No	No	No	No	No	No
Lin & Wong, 2000	1995	Sero-prevalence of Japanese encephalitis virus in various species of animals in Singapore - A preliminary study	Lin, Y.N., Wong, W.K.	Singapore journal of primary industries	1998	Singapore		Cape hunting dog (Lycaon pictus)	Lycaon pictus	Carnivora	Mammalia	N	1	1	0	0	0	Owned	No	Yes	No	No	No	No	No	No	No
Lin & Wong, 2000	1995	Sero-prevalence of Japanese encephalitis virus in various species of animals in Singapore - A preliminary study	Lin, Y.N., Wong, W.K.	Singapore journal of primary industries	1998-1999	Singapore		Cat (Felis catus)	Felis catus	Carnivora	Mammalia	N	10	10	0	0	0	Stray	No	Yes	No	No	No	No	No	No	No
Lin & Wong, 2000	1995	Sero-prevalence of Japanese encephalitis virus in various species of animals in Singapore - A preliminary study	Lin, Y.N., Wong, W.K.	Singapore journal of primary industries	1996	Singapore		Cattle	Bovinae	Artiodactyla	Mammalia	N	10	10	0	7	0	Farmed	No	Yes	No	No	No	No	No	No	No
Lin & Wong, 2000	1995	Sero-prevalence of Japanese encephalitis virus in various species of animals in Singapore - A preliminary study	Lin, Y.N., Wong, W.K.	Singapore journal of primary industries	1997-1998	Singapore		Chicken (Gallus gallus domesticus)	Phasianidae	Galliformes	Aves	N	40	40	0	0	0	Farmed	No	Yes	No	No	No	No	No	No	No
Lin & Wong, 2000	1995	Sero-prevalence of Japanese encephalitis virus in various species of animals in Singapore - A preliminary study	Lin, Y.N., Wong, W.K.	Singapore journal of primary industries	1998-1999	Singapore	Imported from Malaysia	Chicken (Gallus gallus domesticus)	Phasianidae	Galliformes	Aves	N	28	28	0	10	0	Farmed	No	Yes	No	No	No	No	No	No	No
Lin & Wong, 2000	1995	Sero-prevalence of Japanese encephalitis virus in various species of animals in Singapore - A preliminary study	Lin, Y.N., Wong, W.K.	Singapore journal of primary industries	1999	Singapore		Crow (Corvus coronoides)	Corvidae	Passeriformes	Aves	N	55	55	0	0	0	Wild	No	Yes	No	No	No	No	No	No	No
Lin & Wong, 2000	1995	Sero-prevalence of Japanese encephalitis virus in various species of animals in Singapore - A preliminary study	Lin, Y.N., Wong, W.K.	Singapore journal of primary industries	1995-1999	Singapore		Dog (Canis lupus familiaris)	Canis lupus familiaris	Carnivora	Mammalia	N	41	41	0	10	0	Owned/Stray	No	Yes	No	No	No	No	No	No	No
Lin & Wong, 2000	1995	Sero-prevalence of Japanese encephalitis virus in various species of animals in Singapore - A preliminary study	Lin, Y.N., Wong, W.K.	Singapore journal of primary industries	1999	Singapore		Domestic pigs (Sus scrofa)	Sus scrofa	Artiodactyla	Mammalia	N	44	44	0	26	0	Farmed	No	Yes	No	No	No	No	No	No	No
Lin & Wong, 2000	1995	Sero-prevalence of Japanese encephalitis virus in various species of animals in Singapore - A preliminary study	Lin, Y.N., Wong, W.K.	Singapore journal of primary industries	1999	Singapore	Imported from Malaysia	Duck (Anas platyrhynchos domesticus)	Anatidae	Anseriformes	Aves	N	10	10	0	8	0	Farmed	No	Yes	No	No	No	No	No	No	No
Lin & Wong, 2000	1995	Sero-prevalence of Japanese encephalitis virus in various species of animals in Singapore - A preliminary study	Lin, Y.N., Wong, W.K.	Singapore journal of primary industries	1996	Singapore		Goat (Capra aegagrus hircus)	Capra aegagrus hircus	Artiodactyla	Mammalia	N	10	10	0	10	0	Farmed	No	Yes	No	No	No	No	No	No	No
Lin & Wong, 2000	1995	Sero-prevalence of Japanese encephalitis virus in various species of animals in Singapore - A preliminary study	Lin, Y.N., Wong, W.K.	Singapore journal of primary industries	1998	Singapore		Leopard (Panthera pardus)	Panthera pardus	Carnivora	Mammalia	N	1	1	0	0	0	Owned	No	Yes	No	No	No	No	No	No	No
Lin & Wong, 2000	1995	Sero-prevalence of Japanese encephalitis virus in various species of animals in Singapore - A preliminary study	Lin, Y.N., Wong, W.K.	Singapore journal of primary industries	1998	Singapore		Long tailed macaques (Macaca fascicularis)	Macaca fascicularis	Primates	Mammalia	N	3	3	0	0	0	Owned	No	Yes	No	No	No	No	No	No	No
Lin & Wong, 2000	1995	Sero-prevalence of Japanese encephalitis virus in various species of animals in Singapore - A preliminary study	Lin, Y.N., Wong, W.K.	Singapore journal of primary industries	1998	Singapore		Mouflon (Ovis gmelini)	Ovis gmelini	Artiodactyla	Mammalia	N	1	1	0	0	0	Owned	No	Yes	No	No	No	No	No	No	No
Lin & Wong, 2000	1995	Sero-prevalence of Japanese encephalitis virus in various species of animals in Singapore - A preliminary study	Lin, Y.N., Wong, W.K.	Singapore journal of primary industries	1998	Singapore		Orangutan (Pongo pygmaeus)	Pongo pygmaeus	Primates	Mammalia	N	2	2	0	1	0	Owned	No	Yes	No	No	No	No	No	No	No
Lin & Wong, 2000	1995	Sero-prevalence of Japanese encephalitis virus in various species of animals in Singapore - A preliminary study	Lin, Y.N., Wong, W.K.	Singapore journal of primary industries	1998	Singapore	Imported from Vietnam	Pot-bellied pigs (Sus scrofa domesticus)	Sus scrofa	Artiodactyla	Mammalia	N	11	11	0	8	0	Owned	No	Yes	No	No	No	No	No	No	No
Lin & Wong, 2000	1995	Sero-prevalence of Japanese encephalitis virus in various species of animals in Singapore - A preliminary study	Lin, Y.N., Wong, W.K.	Singapore journal of primary industries	1998	Singapore		Puma (Puma concolor)	Puma concolor	Carnivora	Mammalia	N	1	1	0	0	0	Owned	No	Yes	No	No	No	No	No	No	No
Lin & Wong, 2000	1995	Sero-prevalence of Japanese encephalitis virus in various species of animals in Singapore - A preliminary study	Lin, Y.N., Wong, W.K.	Singapore journal of primary industries	1998	Singapore		Red-eared terrapin (Trachemys scripta elegans)	Trachemys scripta elegans	Testudines	Reptilia	N	1	1	0	0	0	Owned	No	Yes	No	No	No	No	No	No	No
Lin & Wong, 2000	1995	Sero-prevalence of Japanese encephalitis virus in various species of animals in Singapore - A preliminary study	Lin, Y.N., Wong, W.K.	Singapore journal of primary industries	1998	Singapore		Reticulated python (Malayopython reticulatus)	Malayopython reticulatus	Pythonidae	Reptilia	N	2	2	0	0	0	Owned	No	Yes	No	No	No	No	No	No	No
Lin & Wong, 2000	1995	Sero-prevalence of Japanese encephalitis virus in various species of animals in Singapore - A preliminary study	Lin, Y.N., Wong, W.K.	Singapore journal of primary industries	1998	Singapore		Siamang (Symphalangus syndactylus)	Symphalangus syndactylus	Primates	Mammalia	N	1	1	0	0	0	Owned	No	Yes	No	No	No	No	No	No	No
Lin & Wong, 2000	1995	Sero-prevalence of Japanese encephalitis virus in various species of animals in Singapore - A preliminary study	Lin, Y.N., Wong, W.K.	Singapore journal of primary industries	1998	Singapore		Springbok (Antidorcas marsupialis)	Antidorcas marsupialis	Artiodactyla	Mammalia	N	1	1	0	0	0	Owned	No	Yes	No	No	No	No	No	No	No
Lin & Wong, 2000	1995	Sero-prevalence of Japanese encephalitis virus in various species of animals in Singapore - A preliminary study	Lin, Y.N., Wong, W.K.	Singapore journal of primary industries	1999	Singapore	Putan Tekong	Wild boar (Sus scrofa)	Sus scrofa	Artiodactyla	Mammalia	N	10	10	0	10	0	Wild	No	Yes	No	No	No	No	No	No	No
Liu et al., 2013	2007	Comparison of genomic and amino acid sequences of eight Japanese encephalitis virus isolates from bats	Shan Liu, Xing Li, Zhiyong Chen, Yixiong Chen, Qionghua Zhang, Yuxue Liao, Jie Zhou, Xuemei Ke, Lizhen Ma, Jianpeng Xiao, Yi Wu, Zhong Chen, Junhua Zhou, Xueyan Zheng, Jiandong Li, and Qing	Archives of Virology	Jul 2007-Aug 2009	China	Guangdong, Hainan and Hunan	Common bent-wing bat (Miniopterus schreibersii)	Miniopteridae	Chiroptera	Mammalia	N	1	0	1	0	1	Wild	No	No	No	Yes	No	No	Yes	No	No
Liu et al., 2013	2007	Comparison of genomic and amino acid sequences of eight Japanese encephalitis virus isolates from bats	Shan Liu, Xing Li, Zhiyong Chen, Yixiong Chen, Qionghua Zhang, Yuxue Liao, Jie Zhou, Xuemei Ke, Lizhen Ma, Jianpeng Xiao, Yi Wu, Zhong Chen, Junhua Zhou, Xueyan Zheng, Jiandong Li, and Qing	Archives of Virology	Jul 2007-Aug 2009	China	Guangdong, Hainan and Hunan	Intermediate horseshoe bat (Rhinolophus affinis)	Rhinolophidae	Chiroptera	Mammalia	N	2	0	2	0	2	Wild	No	No	No	Yes	No	No	Yes	Yes	No
Liu et al., 2013	2007	Comparison of genomic and amino acid sequences of eight Japanese encephalitis virus isolates from bats	Shan Liu, Xing Li, Zhiyong Chen, Yixiong Chen, Qionghua Zhang, Yuxue Liao, Jie Zhou, Xuemei Ke, Lizhen Ma, Jianpeng Xiao, Yi Wu, Zhong Chen, Junhua Zhou, Xueyan Zheng, Jiandong Li, and Qing	Archives of Virology	Jul 2007-Aug 2009	China	Guangdong, Hainan and Hunan	Leschenault's rousette bat (Rousettus leschenaultia)	Pteropodidae	Chiroptera	Mammalia	N	2	0	2	0	2	Wild	No	No	No	Yes	No	No	Yes	Yes	No
Liu et al., 2013	2007	Comparison of genomic and amino acid sequences of eight Japanese encephalitis virus isolates from bats	Shan Liu, Xing Li, Zhiyong Chen, Yixiong Chen, Qionghua Zhang, Yuxue Liao, Jie Zhou, Xuemei Ke, Lizhen Ma, Jianpeng Xiao, Yi Wu, Zhong Chen, Junhua Zhou, Xueyan Zheng, Jiandong Li, and Qing	Archives of Virology	Jul 2007-Aug 2009	China	Guangdong, Hainan and Hunan	Rickett's big-footed bat (Myotis ricketti)	Vespertilionidae	Chiroptera	Mammalia	N	1	0	1	0	1	Wild	No	No	No	Yes	No	No	Yes	No	No
Nakgoi et al., 2014	2008	Dengue, Japanese Encephalitis and Chikungunya Virus Antibody Prevalence Among Captive Monkey (Macaca nemestrina) Colonies of Northern Thailand	Nakgoi, K., Nitatpattana, N., Wajjwalku, W., Pongsopawijit, P., Kaewchot, S., Yoksan, S., Siripolwat, V., Souris, M., & Gonzalez, J.-P	American journal of primatology	2008-2009	Thailand	Mae Hong Son	Northern pig‐tailed macaque (Macaca nemestrina)	Macaca nemestrina	Primates	Mammalia	N	5	5	0	0	0	Captive	No	No	Yes	No	No	No	No	No	No
Nakgoi et al., 2014	2008	Dengue, Japanese Encephalitis and Chikungunya Virus Antibody Prevalence Among Captive Monkey (Macaca nemestrina) Colonies of Northern Thailand	Nakgoi, K., Nitatpattana, N., Wajjwalku, W., Pongsopawijit, P., Kaewchot, S., Yoksan, S., Siripolwat, V., Souris, M., & Gonzalez, J.-P	American journal of primatology	2008-2009	Thailand	Chiang Mai	Northern pig‐tailed macaque (Macaca nemestrina)	Macaca nemestrina	Primates	Mammalia	N	21	21	0	2	0	Captive	No	No	Yes	No	No	No	No	No	No
Nakgoi et al., 2014	2008	Dengue, Japanese Encephalitis and Chikungunya Virus Antibody Prevalence Among Captive Monkey (Macaca nemestrina) Colonies of Northern Thailand	Nakgoi, K., Nitatpattana, N., Wajjwalku, W., Pongsopawijit, P., Kaewchot, S., Yoksan, S., Siripolwat, V., Souris, M., & Gonzalez, J.-P	American journal of primatology	2008-2009	Thailand	Chiang Rai	Northern pig‐tailed macaque (Macaca nemestrina)	Macaca nemestrina	Primates	Mammalia	N	12	12	0	3	0	Captive	No	No	Yes	No	No	No	No	No	No
Nandi et al., 1982	1977	Activity of Japanese encephalitis virus among certain domestic animals in West Bengal	Nandi, A.K., Mukherjee, K.K., Chakravarti, S.K., Chakraborty, M.S.	Indian journal of medical research	1977-1979	India	West Bengal	Buffalo (Bubalus bubalis)	Bubalus bubalis	Artiodactyla	Mammalia	N	150 (HIA) / 30 (NT)	150	0	95	0	Farmed	No	Yes	Yes	No	No	No	No	No	No
Nandi et al., 1982	1977	Activity of Japanese encephalitis virus among certain domestic animals in West Bengal	Nandi, A.K., Mukherjee, K.K., Chakravarti, S.K., Chakraborty, M.S.	Indian journal of medical research	1977-1979	India	West Bengal	Cattle	Bovinae	Artiodactyla	Mammalia	N	150 (HIA) / 30 (NT)	150	0	93	0	Farmed	No	Yes	Yes	No	No	No	No	No	No
Nandi et al., 1982	1977	Activity of Japanese encephalitis virus among certain domestic animals in West Bengal	Nandi, A.K., Mukherjee, K.K., Chakravarti, S.K., Chakraborty, M.S.	Indian journal of medical research	1977-1979	India	West Bengal	Goat (Capra aegagrus hircus)	Capra aegagrus hircus	Artiodactyla	Mammalia	N	150 (HIA) / 10 (NT)	150	0	16	0	Farmed	No	Yes	Yes	No	No	No	No	No	No
Nandi et al., 1982	1977	Activity of Japanese encephalitis virus among certain domestic animals in West Bengal	Nandi, A.K., Mukherjee, K.K., Chakravarti, S.K., Chakraborty, M.S.	Indian journal of medical research	1977-1979	India	West Bengal	Pig (Sus scrofa)	Sus scrofa	Artiodactyla	Mammalia	N	150 (HIA) / 30 (NT)	150	0	63	0	Farmed	No	Yes	Yes	No	No	No	No	No	No
Nemeth et al., 2010	2004	Serosurveillance for Japanese encephalitis and West Nile viruses in resident birds in Hawai'i	Nemeth, N.M., Bosco-Lauth, A.M., Sciulli, R.H., Gose, R.B., Nagata, M.T., & Bowen, R.A.	Journal of wildlife diseases	Jun 2004-Dec 2005	United States	Hawai'i	Common Myna (Acridotheres tristis)	Sturnidae	Passeriformes	Aves	N	21	21	0	0	0	Wild	No	No	Yes	No	No	No	No	No	No
Nemeth et al., 2010	2004	Serosurveillance for Japanese encephalitis and West Nile viruses in resident birds in Hawai'i	Nemeth, N.M., Bosco-Lauth, A.M., Sciulli, R.H., Gose, R.B., Nagata, M.T., & Bowen, R.A.	Journal of wildlife diseases	Jun 2004-Dec 2005	United States	Hawai'i	Francolin (Francolinus sp.)	Phasianidae	Galliformes	Aves	N	1	1	0	0	0	Wild	No	No	Yes	No	No	No	No	No	No
Nemeth et al., 2010	2004	Serosurveillance for Japanese encephalitis and West Nile viruses in resident birds in Hawai'i	Nemeth, N.M., Bosco-Lauth, A.M., Sciulli, R.H., Gose, R.B., Nagata, M.T., & Bowen, R.A.	Journal of wildlife diseases	Jun 2004-Dec 2005	United States	Hawai'i	House finch (Carpodacus mexicanus)	Fringilidae	Passeriformes	Aves	N	255	255	0	0	0	Wild	No	No	Yes	No	No	No	No	No	No
Nemeth et al., 2010	2004	Serosurveillance for Japanese encephalitis and West Nile viruses in resident birds in Hawai'i	Nemeth, N.M., Bosco-Lauth, A.M., Sciulli, R.H., Gose, R.B., Nagata, M.T., & Bowen, R.A.	Journal of wildlife diseases	Jun 2004-Dec 2005	United States	Hawai'i	House sparrow (Passer domesticus)	Passeridae	Passeriformes	Aves	N	86	86	0	0	0	Wild	No	No	Yes	No	No	No	No	No	No
Nemeth et al., 2010	2004	Serosurveillance for Japanese encephalitis and West Nile viruses in resident birds in Hawai'i	Nemeth, N.M., Bosco-Lauth, A.M., Sciulli, R.H., Gose, R.B., Nagata, M.T., & Bowen, R.A.	Journal of wildlife diseases	Jun 2004-Dec 2005	United States	Hawai'i	Java Sparrow (Padda oryzivora)	Estrildidae	Passeriformes	Aves	N	807	807	0	1	0	Wild	No	No	Yes	No	No	No	No	No	No
Nemeth et al., 2010	2004	Serosurveillance for Japanese encephalitis and West Nile viruses in resident birds in Hawai'i	Nemeth, N.M., Bosco-Lauth, A.M., Sciulli, R.H., Gose, R.B., Nagata, M.T., & Bowen, R.A.	Journal of wildlife diseases	Jun 2004-Dec 2005	United States	Hawai'i	Northern Cardinal (Cardinalis cardinalis)	Cardinalidae	Passeriformes	Aves	N	32	32	0	0	0	Wild	No	No	Yes	No	No	No	No	No	No
Nemeth et al., 2010	2004	Serosurveillance for Japanese encephalitis and West Nile viruses in resident birds in Hawai'i	Nemeth, N.M., Bosco-Lauth, A.M., Sciulli, R.H., Gose, R.B., Nagata, M.T., & Bowen, R.A.	Journal of wildlife diseases	Jun 2004-Dec 2005	United States	Hawai'i	Pacific Golden Plover (Pluvialis fulva)	Charadriidae	Passeriformes	Aves	N	1	1	0	0	0	Wild	No	No	Yes	No	No	No	No	No	No
Nemeth et al., 2010	2004	Serosurveillance for Japanese encephalitis and West Nile viruses in resident birds in Hawai'i	Nemeth, N.M., Bosco-Lauth, A.M., Sciulli, R.H., Gose, R.B., Nagata, M.T., & Bowen, R.A.	Journal of wildlife diseases	Jun 2004-Dec 2005	United States	Hawai'i	Red-crested Cardinal (Paroaria coronata)	Thraupidae	Passeriformes	Aves	N	56	56	0	0	0	Wild	No	No	Yes	No	No	No	No	No	No
Nemeth et al., 2010	2004	Serosurveillance for Japanese encephalitis and West Nile viruses in resident birds in Hawai'i	Nemeth, N.M., Bosco-Lauth, A.M., Sciulli, R.H., Gose, R.B., Nagata, M.T., & Bowen, R.A.	Journal of wildlife diseases	Jun 2004-Dec 2005	United States	Hawai'i	Saffron finch (Sicalis flaveola)	Thraupidae	Passeriformes	Aves	N	6	6	0	0	0	Wild	No	No	Yes	No	No	No	No	No	No
Nemeth et al., 2010	2004	Serosurveillance for Japanese encephalitis and West Nile viruses in resident birds in Hawai'i	Nemeth, N.M., Bosco-Lauth, A.M., Sciulli, R.H., Gose, R.B., Nagata, M.T., & Bowen, R.A.	Journal of wildlife diseases	Jun 2004-Dec 2005	United States	Hawai'i	Spotted dove (Streptopelia chinensis)	Columbidae	Columbiformes	Aves	N	517	517	0	2	0	Wild	No	No	Yes	No	No	No	No	No	No
Nemeth et al., 2010	2004	Serosurveillance for Japanese encephalitis and West Nile viruses in resident birds in Hawai'i	Nemeth, N.M., Bosco-Lauth, A.M., Sciulli, R.H., Gose, R.B., Nagata, M.T., & Bowen, R.A.	Journal of wildlife diseases	Jun 2004-Dec 2005	United States	Hawai'i	Zebra dove (Geopelia striata)	Columbidae	Columbiformes	Aves	N	53	53	0	0	0	Wild	No	No	Yes	No	No	No	No	No	No
Niazmand et al., 2019	2015	Causes of death and detection of antibodies against Japanese encephalitis virus in misaki feral horses (Equus caballus) in Southern Japan, 2015-17	Niazmand, M.H., Hirai, T., Ito, S., Habibi, W.A., Noori, J., Hasheme, R., & Yamaguchi, R.	Journal of wildlife diseases	2015-2017	Japan	Cape Toi, Kushima	Domestic pigs (Sus scrofa)	Sus scrofa	Artiodactyla	Mammalia	N	90	90	0	60	0	Wild	No	Yes	No	No	No	No	No	No	No
Niazmand et al., 2019	2015	Causes of death and detection of antibodies against Japanese encephalitis virus in misaki feral horses (Equus caballus) in Southern Japan, 2015-17	Niazmand, M.H., Hirai, T., Ito, S., Habibi, W.A., Noori, J., Hasheme, R., & Yamaguchi, R.	Journal of wildlife diseases	2015-2017	Japan	Cape Toi, Kushima	Japanese wild boars (Sus scrofa leucomystax)Sus scrofa	Sus scrofa	Artiodactyla	Mammalia	N	80	80	0	59	0	Wild	No	Yes	No	No	No	No	No	No	No
Niazmand et al., 2019	2015	Causes of death and detection of antibodies against Japanese encephalitis virus in misaki feral horses (Equus caballus) in Southern Japan, 2015-17	Niazmand, M.H., Hirai, T., Ito, S., Habibi, W.A., Noori, J., Hasheme, R., & Yamaguchi, R.	Journal of wildlife diseases	2015-2017	Japan	Cape Toi, Kushima	Misaki feral horse (Equus caballus)	Equus caballus	Perissodactyla	Mammalia	N	242	242	0	177	0	Wild	No	Yes	No	No	No	No	No	No	No
Niazmand et al., 2019	2015	Causes of death and detection of antibodies against Japanese encephalitis virus in misaki feral horses (Equus caballus) in Southern Japan, 2015-17	Niazmand, M.H., Hirai, T., Ito, S., Habibi, W.A., Noori, J., Hasheme, R., & Yamaguchi, R.	Journal of wildlife diseases	2015-2017	Japan	Cape Toi, Kushima	Wild Japanese macaques (Macaca fuscata fuscata)	Macaca fuscata	Primates	Mammalia	N	75	75	0	22	0	Wild	No	Yes	No	No	No	No	No	No	No
Oda et al., 1996	1993	Cross-sectional serosurvey for Japanese encephalitis specific antibody from animal sera in Malaysia 1993	Oda, K., Igarashi, A., Kheong, C.T., Hong, C.C., Vijayamalar, B., Sinniah, M., Hassan, S.S., & Tanaka, H.	Southeast Asian journal of tropical medicine and public health	1993	Malaysia	Perak, Johor, Pahang, Trengganu,, Kelantan	Buffalo (Bubalus bubalis)	Bubalus bubalis	Artiodactyla	Mammalia	N	347	347	0	156	0	Wild	No	Yes	Yes	No	No	No	No	No	No
Oda et al., 1996	1993	Cross-sectional serosurvey for Japanese encephalitis specific antibody from animal sera in Malaysia 1993	Oda, K., Igarashi, A., Kheong, C.T., Hong, C.C., Vijayamalar, B., Sinniah, M., Hassan, S.S., & Tanaka, H.	Southeast Asian journal of tropical medicine and public health	1993	Malaysia	Kedah, Perak, Selangor, Johor, Pahang, Kelantan	Cows	Bovinae	Artiodactyla	Mammalia	N	576	576	0	262	0	Wild	No	Yes	Yes	No	No	No	No	No	No
Oda et al., 1996	1993	Cross-sectional serosurvey for Japanese encephalitis specific antibody from animal sera in Malaysia 1993	Oda, K., Igarashi, A., Kheong, C.T., Hong, C.C., Vijayamalar, B., Sinniah, M., Hassan, S.S., & Tanaka, H.	Southeast Asian journal of tropical medicine and public health	1993	Malaysia	Kedah, Perak, Selangor, Johor, Pahang	Goat (Capra aegagrus hircus)	Capra aegagrus hircus	Artiodactyla	Mammalia	N	449	449	0	62	0	Wild	No	Yes	Yes	No	No	No	No	No	No
Oda et al., 1996	1993	Cross-sectional serosurvey for Japanese encephalitis specific antibody from animal sera in Malaysia 1993	Oda, K., Igarashi, A., Kheong, C.T., Hong, C.C., Vijayamalar, B., Sinniah, M., Hassan, S.S., & Tanaka, H.	Southeast Asian journal of tropical medicine and public health	1993	Malaysia	Penang, Pahang, Sabah	Pig (Sus scrofa)	Sus scrofa	Artiodactyla	Mammalia	N	177	177	0	156	0	Wild	No	Yes	Yes	No	No	No	No	No	No
Oda et al., 1996	1993	Cross-sectional serosurvey for Japanese encephalitis specific antibody from animal sera in Malaysia 1993	Oda, K., Igarashi, A., Kheong, C.T., Hong, C.C., Vijayamalar, B., Sinniah, M., Hassan, S.S., & Tanaka, H.	Southeast Asian journal of tropical medicine and public health	1993	Malaysia	Sabah	Quail	Phasianidae	Galliformes	Aves	N	15	15	0	0	0	Wild	No	Yes	Yes	No	No	No	No	No	No
Oda et al., 1996	1993	Cross-sectional serosurvey for Japanese encephalitis specific antibody from animal sera in Malaysia 1993	Oda, K., Igarashi, A., Kheong, C.T., Hong, C.C., Vijayamalar, B., Sinniah, M., Hassan, S.S., & Tanaka, H.	Southeast Asian journal of tropical medicine and public health	1993	Malaysia	Perak	Quail and sparrow	Phasianidae & Passeridae	Galliformes and Passeriformes	Aves	N	96	96	0	1	0	Wild	No	Yes	Yes	No	No	No	No	No	No
Oda et al., 1996	1993	Cross-sectional serosurvey for Japanese encephalitis specific antibody from animal sera in Malaysia 1993	Oda, K., Igarashi, A., Kheong, C.T., Hong, C.C., Vijayamalar, B., Sinniah, M., Hassan, S.S., & Tanaka, H.	Southeast Asian journal of tropical medicine and public health	1993	Malaysia	Kedah, Selangor, Johor, Pahang, Trengganu, Kelantan, Sabah	Sheep (Ovis aries)	Ovis aries	Artiodactyla	Mammalia	N	492	492	0	88	0	Wild	No	Yes	Yes	No	No	No	No	No	No
Ohno et al., 2009	2005	Detection of Antibodies against Japanese Encephalitis Virus in Raccoons, Raccoon Dogs and Wild Boars in Japan	Ohno, Y., Sato, H., Suzuki, K., Yokoyama, M., Uni, S., Shibasaki, T., Sashika, M., Inokuma, H., Kai, K., & Maeda, K.	Journal of Veterinary Medical Science	Nov 2007 - March 2008	Japan	Wakayama	Racoon dogs (Nyctereutes procyonoides)	Nyctereutes procyonoides	Carnivora	Mammalia	N	19	19	0	12	0	Wild	No	No	Yes	No	No	No	No	No	No
Ohno et al., 2009	2005	Detection of Antibodies against Japanese Encephalitis Virus in Raccoons, Raccoon Dogs and Wild Boars in Japan	Ohno, Y., Sato, H., Suzuki, K., Yokoyama, M., Uni, S., Shibasaki, T., Sashika, M., Inokuma, H., Kai, K., & Maeda, K.	Journal of Veterinary Medical Science	May 2005-June 2006	Japan	Hyogo	Racoons (Procyon lotor)	Procyon lotor	Carnivora	Mammalia	N	54	54	0	22	0	Wild	No	No	Yes	No	No	No	No	No	No
Ohno et al., 2009	2005	Detection of Antibodies against Japanese Encephalitis Virus in Raccoons, Raccoon Dogs and Wild Boars in Japan	Ohno, Y., Sato, H., Suzuki, K., Yokoyama, M., Uni, S., Shibasaki, T., Sashika, M., Inokuma, H., Kai, K., & Maeda, K.	Journal of Veterinary Medical Science	June 2006- Feb 2007	Japan	Osaka	Racoons (Procyon lotor)	Procyon lotor	Carnivora	Mammalia	N	62	62	0	40	0	Wild	No	No	Yes	No	No	No	No	No	No
Ohno et al., 2009	2005	Detection of Antibodies against Japanese Encephalitis Virus in Raccoons, Raccoon Dogs and Wild Boars in Japan	Ohno, Y., Sato, H., Suzuki, K., Yokoyama, M., Uni, S., Shibasaki, T., Sashika, M., Inokuma, H., Kai, K., & Maeda, K.	Journal of Veterinary Medical Science	May-Sep 2007	Japan	Hokkaido	Racoons (Procyon lotor)	Procyon lotor	Carnivora	Mammalia	N	20	20	0	0	0	Wild	No	No	Yes	No	No	No	No	No	No
Ohno et al., 2009	2005	Detection of Antibodies against Japanese Encephalitis Virus in Raccoons, Raccoon Dogs and Wild Boars in Japan	Ohno, Y., Sato, H., Suzuki, K., Yokoyama, M., Uni, S., Shibasaki, T., Sashika, M., Inokuma, H., Kai, K., & Maeda, K.	Journal of Veterinary Medical Science	Jun 2007 - Jan 2008	Japan	Wakayama	Racoons (Procyon lotor)	Procyon lotor	Carnivora	Mammalia	N	68	68	0	47	0	Wild	No	No	Yes	No	No	No	No	No	No
Ohno et al., 2009	2005	Detection of Antibodies against Japanese Encephalitis Virus in Raccoons, Raccoon Dogs and Wild Boars in Japan	Ohno, Y., Sato, H., Suzuki, K., Yokoyama, M., Uni, S., Shibasaki, T., Sashika, M., Inokuma, H., Kai, K., & Maeda, K.	Journal of Veterinary Medical Science	Nov 2007- Feb 2008	Japan	Wakayama	Wild boar (Sus scrofa)	Sus scrofa	Artiodactyla	Mammalia	N	36	36	0	30	0	Wild	No	No	Yes	No	No	No	No	No	No
Pagamjav et al., 2011	2007	Serological survey of equine viral diseases in Mongolia	Pagamjav, O., Kobayashi, K., Murakami, H., Tabata, Y., Miura, Y., Boldbaatar, B. and Sentsui, H.	Microbiology and Immunology	2007	Mongolia	Seleng	Horse (Equus caballus)	Equus caballus	Perissodactyla	Mammalia	N	200	200	0	11	0	Not stated	No	No	Yes	No	No	No	No	No	No
Pagamjav et al., 2011	2007	Serological survey of equine viral diseases in Mongolia	Pagamjav, O., Kobayashi, K., Murakami, H., Tabata, Y., Miura, Y., Boldbaatar, B. and Sentsui, H.	Microbiology and Immunology	2007	Mongolia	Arkhangai	Horse (Equus caballus)	Equus caballus	Perissodactyla	Mammalia	N	12	12	0	1	0	Not stated	No	No	Yes	No	No	No	No	No	No
Pagamjav et al., 2011	2007	Serological survey of equine viral diseases in Mongolia	Pagamjav, O., Kobayashi, K., Murakami, H., Tabata, Y., Miura, Y., Boldbaatar, B. and Sentsui, H.	Microbiology and Immunology	2007	Mongolia	Tov	Horse (Equus caballus)	Equus caballus	Perissodactyla	Mammalia	N	42	42	0	0	0	Not stated	No	No	Yes	No	No	No	No	No	No
Pagamjav et al., 2011	2007	Serological survey of equine viral diseases in Mongolia	Pagamjav, O., Kobayashi, K., Murakami, H., Tabata, Y., Miura, Y., Boldbaatar, B. and Sentsui, H.	Microbiology and Immunology	2007	Mongolia	Dundgobi	Horse (Equus caballus)	Equus caballus	Perissodactyla	Mammalia	N	18	18	0	0	0	Not stated	No	No	Yes	No	No	No	No	No	No
Pagamjav et al., 2011	2007	Serological survey of equine viral diseases in Mongolia	Pagamjav, O., Kobayashi, K., Murakami, H., Tabata, Y., Miura, Y., Boldbaatar, B. and Sentsui, H.	Microbiology and Immunology	2007	Mongolia	Sukhbaatar	Horse (Equus caballus)	Equus caballus	Perissodactyla	Mammalia	N	6	6	0	1	0	Not stated	No	No	Yes	No	No	No	No	No	No
Pagamjav et al., 2011	2007	Serological survey of equine viral diseases in Mongolia	Pagamjav, O., Kobayashi, K., Murakami, H., Tabata, Y., Miura, Y., Boldbaatar, B. and Sentsui, H.	Microbiology and Immunology	2007	Mongolia	Dornod	Horse (Equus caballus)	Equus caballus	Perissodactyla	Mammalia	N	3	3	0	0	0	Not stated	No	No	Yes	No	No	No	No	No	No
Pagamjav et al., 2011	2007	Serological survey of equine viral diseases in Mongolia	Pagamjav, O., Kobayashi, K., Murakami, H., Tabata, Y., Miura, Y., Boldbaatar, B. and Sentsui, H.	Microbiology and Immunology	2007	Mongolia	Uvs	Horse (Equus caballus)	Equus caballus	Perissodactyla	Mammalia	N	15	15	0	0	0	Not stated	No	No	Yes	No	No	No	No	No	No
Pagamjav et al., 2011	2007	Serological survey of equine viral diseases in Mongolia	Pagamjav, O., Kobayashi, K., Murakami, H., Tabata, Y., Miura, Y., Boldbaatar, B. and Sentsui, H.	Microbiology and Immunology	2007	Mongolia	Khentii	Horse (Equus caballus)	Equus caballus	Perissodactyla	Mammalia	N	1	1	0	0	0	Not stated	No	No	Yes	No	No	No	No	No	No
Pant et al., 2006	2002	Serological evidence for Japanese encephalitis and West Nile viruses in domestic animals of Nepal	Pant, G.R., Lunt, R.A., Rootes, C.L., & Daniels, P.W.	Comparative Immunology, Microbiology and Infectious Diseases	2002-2003	Nepal	Banke	Duck (Anas platyrhynchos)	Anatidae	Anseriformes	Aves	N	7	7	0	0	0	Farmed	Yes	No	Yes	No	No	No	No	No	No
Pant et al., 2006	2002	Serological evidence for Japanese encephalitis and West Nile viruses in domestic animals of Nepal	Pant, G.R., Lunt, R.A., Rootes, C.L., & Daniels, P.W.	Comparative Immunology, Microbiology and Infectious Diseases	2002-2003	Nepal	Central (Bara, Parsa)	Duck (Anas platyrhynchos)	Anatidae	Anseriformes	Aves	N	8	8	0	1	0	Farmed	Yes	No	Yes	No	No	No	No	No	No
Pant et al., 2006	2002	Serological evidence for Japanese encephalitis and West Nile viruses in domestic animals of Nepal	Pant, G.R., Lunt, R.A., Rootes, C.L., & Daniels, P.W.	Comparative Immunology, Microbiology and Infectious Diseases	2002-2003	Nepal	Parsa	Horse (Equus caballus)	Equus caballus	Perissodactyla	Mammalia	N	4	4	0	2	0	Farmed	Yes	No	Yes	No	No	No	No	No	No
Pant et al., 2006	2002	Serological evidence for Japanese encephalitis and West Nile viruses in domestic animals of Nepal	Pant, G.R., Lunt, R.A., Rootes, C.L., & Daniels, P.W.	Comparative Immunology, Microbiology and Infectious Diseases	2002-2003	Nepal	Western (Kapil Bastu, Nabalparsi, Rupendihi)	Pig (Sus scrofa)	Sus scrofa	Artiodactyla	Mammalia	N	41	41	0	17	0	Farmed	Yes	No	Yes	No	No	No	No	No	No
Pant et al., 2006	2002	Serological evidence for Japanese encephalitis and West Nile viruses in domestic animals of Nepal	Pant, G.R., Lunt, R.A., Rootes, C.L., & Daniels, P.W.	Comparative Immunology, Microbiology and Infectious Diseases	2002-2003	Nepal	Mid western (Banke, Bardiya, Dang)	Pig (Sus scrofa)	Sus scrofa	Artiodactyla	Mammalia	N	25	25	0	20	0	Farmed	Yes	No	Yes	No	No	No	No	No	No
Pant et al., 2006	2002	Serological evidence for Japanese encephalitis and West Nile viruses in domestic animals of Nepal	Pant, G.R., Lunt, R.A., Rootes, C.L., & Daniels, P.W.	Comparative Immunology, Microbiology and Infectious Diseases	2002-2003	Nepal	Central (Makwanpur, Bara, Parsa)	Pig (Sus scrofa)	Sus scrofa	Artiodactyla	Mammalia	N	57	57	0	22	0	Farmed	Yes	No	Yes	No	No	No	No	No	No
Pant et al., 2006	2002	Serological evidence for Japanese encephalitis and West Nile viruses in domestic animals of Nepal	Pant, G.R., Lunt, R.A., Rootes, C.L., & Daniels, P.W.	Comparative Immunology, Microbiology and Infectious Diseases	2002-2003	Nepal	Far western (Kailali)	Pig (Sus scrofa)	Sus scrofa	Artiodactyla	Mammalia	N	27	27	0	24	0	Farmed	Yes	No	Yes	No	No	No	No	No	No
Pant et al., 2006	2002	Serological evidence for Japanese encephalitis and West Nile viruses in domestic animals of Nepal	Pant, G.R., Lunt, R.A., Rootes, C.L., & Daniels, P.W.	Comparative Immunology, Microbiology and Infectious Diseases	2002-2003	Nepal	Eastern (Jhapa, Morang, Sunsari, Saptari, Siraha)	Pig (Sus scrofa)	Sus scrofa	Artiodactyla	Mammalia	N	101	101	0	71	0	Farmed	Yes	No	Yes	No	No	No	No	No	No
Pant, 2006	2003	A Serological Survey of Pigs, Horses, and Ducks in Nepal for Evidence of Infection with Japanese Encephalitis Virus	Pant, G. R.	Annals of the New York Academy of Sciences	September 2003 - August 2004	Nepal	NA	Horse (Equus caballus)	Equus caballus	Perissodactyla	Mammalia	N	12	12	0	2	0	Not stated	Yes	No	No	No	No	No	No	No	No
Pant, 2006	2003	A Serological Survey of Pigs, Horses, and Ducks in Nepal for Evidence of Infection with Japanese Encephalitis Virus	Pant, G. R.	Annals of the New York Academy of Sciences	September 2003 - August 2004	Nepal	NA	Mallard (Anas platyrhynchos)	Anatidae	Anseriformes	Aves	N	56	56	0	15	0	Not stated	Yes	No	No	No	No	No	No	No	No
Pant, 2006	2003	A Serological Survey of Pigs, Horses, and Ducks in Nepal for Evidence of Infection with Japanese Encephalitis Virus	Pant, G. R.	Annals of the New York Academy of Sciences	September 2003 - August 2004	Nepal	NA	Pig (Sus scrofa domesticus)	Sus scrofa	Artiodactyla	Mammalia	N	212	212	0	102	0	Not stated	Yes	No	No	No	No	No	No	No	No
Pond et al., 1954	1951	Japanese encephalitis in Malaya. II. Distribution of neutralizing antibodies in man and animals	Pond, W.L., Russ, S.B., Lancaster, W.E., Audy, J.R., Smadel, J.E.	American Journal of Tropical Medicine and Hygiene	1951	Malaysia	Malaya (now Peninsular Malaysia)	Cattle	Bovinae	Artiodactyla	Mammalia	N	15	15	0	14	0	Not stated	No	No	Yes	No	No	No	No	No	No
Pond et al., 1954	1951	Japanese encephalitis in Malaya. II. Distribution of neutralizing antibodies in man and animals	Pond, W.L., Russ, S.B., Lancaster, W.E., Audy, J.R., Smadel, J.E.	American Journal of Tropical Medicine and Hygiene	1951	Malaysia	Malaya (now Peninsular Malaysia)	Dog (Canis lupus familiaris)	Canis lupus familiaris	Carnivora	Mammalia	N	7	7	0	3	0	Not stated	No	No	Yes	No	No	No	No	No	No
Pond et al., 1954	1951	Japanese encephalitis in Malaya. II. Distribution of neutralizing antibodies in man and animals	Pond, W.L., Russ, S.B., Lancaster, W.E., Audy, J.R., Smadel, J.E.	American Journal of Tropical Medicine and Hygiene	1951	Malaysia	Malaya (now Peninsular Malaysia)	Goat (Capra aegagrus hircus)	Capra aegagrus hircus	Artiodactyla	Mammalia	N	12	12	0	2	0	Not stated	No	No	Yes	No	No	No	No	No	No
Pond et al., 1954	1951	Japanese encephalitis in Malaya. II. Distribution of neutralizing antibodies in man and animals	Pond, W.L., Russ, S.B., Lancaster, W.E., Audy, J.R., Smadel, J.E.	American Journal of Tropical Medicine and Hygiene	1951	Malaysia	Malaya (now Peninsular Malaysia)	Horse (Equus caballus)	Equus caballus	Perissodactyla	Mammalia	N	21	21	0	19	0	Not stated	No	No	Yes	No	No	No	No	No	No
Pond et al., 1954	1951	Japanese encephalitis in Malaya. II. Distribution of neutralizing antibodies in man and animals	Pond, W.L., Russ, S.B., Lancaster, W.E., Audy, J.R., Smadel, J.E.	American Journal of Tropical Medicine and Hygiene	1951	Malaysia	Malaya (now Peninsular Malaysia)	Pig (Sus scrofa)	Sus scrofa	Artiodactyla	Mammalia	N	5	5	0	5	0	Not stated	No	No	Yes	No	No	No	No	No	No
Pond et al., 1954	1951	Japanese encephalitis in Malaya. II. Distribution of neutralizing antibodies in man and animals	Pond, W.L., Russ, S.B., Lancaster, W.E., Audy, J.R., Smadel, J.E.	American Journal of Tropical Medicine and Hygiene	1951	Malaysia	Malaya (now Peninsular Malaysia)	Sheep (Ovis aries)	Ovis aries	Artiodactyla	Mammalia	N	4	4	0	0	0	Not stated	No	No	Yes	No	No	No	No	No	No
Preziuso et al., 2018	1997	Detection of Japanese encephalitis virus in bone marrow of healthy young wild birds collected in 1997-2000 in Central Italy	Preziuso, S., Mari, S., Mariotti, F., & Rossi, G.	Zoonoses and public health	Sep-Jan 1997-2000	Italy	Tuscany	Birds (Turdus merula, Turdus pilaris, Turdus philomelos and Turdus iliacus)	Turdidae	Passeriformes	Aves	N	120	0	120	0	12	Wild	No	No	No	Yes	Yes	No	Yes	No	No
Ramey et al., 2013	2012	Antibodies to H5 subtype avian influenza virus and Japanese encephalitis virus in northern pintails (Anas acuta) sampled in Japan	Ramey, A.M., Spackman, E., Yeh, J., Fujita, G., Konishi, K., Uchida, K., Reed, J.A., Wilcox, B.R., Brown, J.D., & Stallknecht, D.E.	The Japanese Journal of Veterinary Research	April-May 2012	Japan	Hokkaido	Northern pintail ducks (Anas acuta)	Anatidae	Anseriformes	Aves	N	105	105	0	5	0	Wild captured	No	No	Yes	No	No	No	No	No	No
Rodrigues et al., 1976	1973	The 1973 epidemic of Japanese encephalitis in West Bengal: a serological survey of domestic animals	Rodrigues, F.M., Vidyasagar, J., Singh, P.B., Ghosh, S.N., Guttikar, S.N., Joshi, M.V., Gupta, N.P.	Indian journal of medical research	Sep 1973 - Nov 1973	India	Bankura	Cattle and buffalo (Bubalus bubalis)	Bovinae	Artiodactyla	Mammalia	N	40	40	0	17	0	Farmed	No	Yes	Yes	No	No	No	No	No	No
Rodrigues et al., 1976	1973	The 1973 epidemic of Japanese encephalitis in West Bengal: a serological survey of domestic animals	Rodrigues, F.M., Vidyasagar, J., Singh, P.B., Ghosh, S.N., Guttikar, S.N., Joshi, M.V., Gupta, N.P.	Indian journal of medical research	Sep 1973 - Nov 1973	India	Bankura	Pig (Sus scrofa)	Sus scrofa	Artiodactyla	Mammalia	N	97	97	0	93	0	Farmed	No	Yes	Yes	No	No	No	No	No	No
Rodrigues et al., 1976	1973	The 1973 epidemic of Japanese encephalitis in West Bengal: a serological survey of domestic animals	Rodrigues, F.M., Vidyasagar, J., Singh, P.B., Ghosh, S.N., Guttikar, S.N., Joshi, M.V., Gupta, N.P.	Indian journal of medical research	Sep 1973 - Nov 1973	India	Bankura	Sheep (Ovis aries)	Ovis aries	Artiodactyla	Mammalia	N	1	1	0	0	0	Farmed	No	Yes	Yes	No	No	No	No	No	No
Sabin et al., 1947	1946	Difference in dissemination of the virus of Japanese encephalitis among domestic animals and human beings in Japan	Sabin, A.B., Ginder, D. R., & Matumoto, M.	American journal of epidemiology	Aug. 1946	Japan	Tsuyama City	Cattle	Bovinae	Artiodactyla	Mammalia	N	9	9	0	1	0	Farmed	No	No	Yes	No	No	No	No	No	No
Sabin et al., 1947	1946	Difference in dissemination of the virus of Japanese encephalitis among domestic animals and human beings in Japan	Sabin, A.B., Ginder, D. R., & Matumoto, M.	American journal of epidemiology	Aug. 1946	Japan	Kume-son and Miho-cho	Cattle	Bovinae	Artiodactyla	Mammalia	N	10	10	0	2	0	Farmed	No	No	Yes	No	No	No	No	No	No
Sabin et al., 1947	1946	Difference in dissemination of the virus of Japanese encephalitis among domestic animals and human beings in Japan	Sabin, A.B., Ginder, D. R., & Matumoto, M.	American journal of epidemiology	Sept. 1946	Japan	Okayama City	Cattle	Bovinae	Artiodactyla	Mammalia	N	9	9	0	4	0	Farmed	No	No	Yes	No	No	No	No	No	No
Sabin et al., 1947	1946	Difference in dissemination of the virus of Japanese encephalitis among domestic animals and human beings in Japan	Sabin, A.B., Ginder, D. R., & Matumoto, M.	American journal of epidemiology	Sept. 1946	Japan	Hachioji City	Cattle	Bovinae	Artiodactyla	Mammalia	N	11	11	0	5	0	Farmed	No	No	Yes	No	No	No	No	No	No
Sabin et al., 1947	1946	Difference in dissemination of the virus of Japanese encephalitis among domestic animals and human beings in Japan	Sabin, A.B., Ginder, D. R., & Matumoto, M.	American journal of epidemiology	Aug. 1946	Japan	Hachioji City	Chicken (Gallus gallus domesticus)	Phasianidae	Galliformes	Aves	N	19	19	0	0	0	Farmed	No	No	Yes	No	No	No	No	No	No
Sabin et al., 1947	1946	Difference in dissemination of the virus of Japanese encephalitis among domestic animals and human beings in Japan	Sabin, A.B., Ginder, D. R., & Matumoto, M.	American journal of epidemiology	Sept. 1946	Japan	Okayama City	Chicken (Gallus gallus domesticus)	Phasianidae	Galliformes	Aves	N	10	10	0	0	0	Owned	No	No	Yes	No	No	No	No	No	No
Sabin et al., 1947	1946	Difference in dissemination of the virus of Japanese encephalitis among domestic animals and human beings in Japan	Sabin, A.B., Ginder, D. R., & Matumoto, M.	American journal of epidemiology	Sept. 1946	Japan	Okayama City	Goat (Capra aegagrus hircus)	Capra aegagrus hircus	Artiodactyla	Mammalia	N	10	10	0	7	0	Farmed	No	No	Yes	No	No	No	No	No	No
Sabin et al., 1947	1946	Difference in dissemination of the virus of Japanese encephalitis among domestic animals and human beings in Japan	Sabin, A.B., Ginder, D. R., & Matumoto, M.	American journal of epidemiology	Sept. 1946	Japan	Hachioji City	Horse (Equus caballus)	Equus caballus	Perissodactyla	Mammalia	N	19	19	0	0	0	Owned	No	No	Yes	No	No	No	No	No	No
Sabin et al., 1947	1946	Difference in dissemination of the virus of Japanese encephalitis among domestic animals and human beings in Japan	Sabin, A.B., Ginder, D. R., & Matumoto, M.	American journal of epidemiology	Aug. 1946	Japan	Kume-son and Miho-cho	Horse (Equus caballus)	Equus caballus	Perissodactyla	Mammalia	N	10	10	0	6	0	Owned	No	No	Yes	No	No	No	No	No	No
Sabin et al., 1947	1946	Difference in dissemination of the virus of Japanese encephalitis among domestic animals and human beings in Japan	Sabin, A.B., Ginder, D. R., & Matumoto, M.	American journal of epidemiology	Aug. 1946	Japan	Tsuyama City	Horse (Equus caballus)	Equus caballus	Perissodactyla	Mammalia	N	10	10	0	9	0	Owned	No	No	Yes	No	No	No	No	No	No
Sabin et al., 1947	1946	Difference in dissemination of the virus of Japanese encephalitis among domestic animals and human beings in Japan	Sabin, A.B., Ginder, D. R., & Matumoto, M.	American journal of epidemiology	Sep & Jul 1946	Japan	Okayama City	Horse (Equus caballus)	Equus caballus	Perissodactyla	Mammalia	N	32	32	0	12	0	Owned	No	No	Yes	No	No	No	No	No	No
Sabin et al., 1947	1946	Difference in dissemination of the virus of Japanese encephalitis among domestic animals and human beings in Japan	Sabin, A.B., Ginder, D. R., & Matumoto, M.	American journal of epidemiology	Sept. 1946	Japan	Okayama City	Rabbits (Oryctolagus cuniculus)	Oryctolagus cuniculus	Lagomorpha	Mammalia	N	6	6	0	2	0	Farmed	No	No	Yes	No	No	No	No	No	No
Saito et al., 2009	2002	Antibodies to Flaviviruses in Wild Ducks Capturedin Hokkaido, Japan: Risk Assessment of Invasive Flaviviruses	Saito, M., Osa, Y., & Asakawa, M.	Vector borne and zoonotic diseases	Oct-Nov 2005 & Oct-Nov 2006	Japan	Hokkaido	Eurasian wigeons (Anas penelope)	Anatidae	Anseriformes	Aves	N	6	6	0	2	0	Wild	No	No	Yes	No	No	No	No	No	No
Saito et al., 2009	2002	Antibodies to Flaviviruses in Wild Ducks Capturedin Hokkaido, Japan: Risk Assessment of Invasive Flaviviruses	Saito, M., Osa, Y., & Asakawa, M.	Vector borne and zoonotic diseases	Oct-Nov 2005 & Oct-Nov 2006	Japan	Hokkaido	Mallard (Anas platyrhynchos)	Anatidae	Anseriformes	Aves	N	50	50	0	44	0	Wild	No	No	Yes	No	No	No	No	No	No
Saito et al., 2009	2002	Antibodies to Flaviviruses in Wild Ducks Capturedin Hokkaido, Japan: Risk Assessment of Invasive Flaviviruses	Saito, M., Osa, Y., & Asakawa, M.	Vector borne and zoonotic diseases	Oct-Nov 2005 & Oct-Nov 2006	Japan	Hokkaido	Northern pintails (Anas acuta)	Anatidae	Anseriformes	Aves	N	16	16	0	13	0	Wild	No	No	Yes	No	No	No	No	No	No
Saito et al., 2009	2002	Antibodies to Flaviviruses in Wild Ducks Capturedin Hokkaido, Japan: Risk Assessment of Invasive Flaviviruses	Saito, M., Osa, Y., & Asakawa, M.	Vector borne and zoonotic diseases	Oct-Nov 2005 & Oct-Nov 2006	Japan	Hokkaido	Spot-billed ducks (Anas poecilorhyncha)	Anatidae	Anseriformes	Aves	N	20	20	0	20	0	Wild	No	No	Yes	No	No	No	No	No	No
Sakai et al., 1989	1982	Japanese encephalitis virus infection in cattle: Changes in antibody distribution in the central district of Japan during a 4-year period	T. Sakai, M. Horimoto	Preventive Veterinary Medicine	1982-1985	Japan	Saitama Prefecture	Dairy cows (Bos taurus)	Bovinae	Artiodactyla	Mammalia	N	1970	1970	0	1345	0	Captive	No	Yes	No	No	No	No	No	No	No
Shimoda et al., 2010	1997	Dogs as sentinels for human infection with Japanese encephalitis virus	Shimoda, H., Ohno, Y., Mochizuki, M., Iwata, H., Okuda, M., & Maeda, K.	Emerging infectious diseases	1997-1999 & 2004-2005	Japan	Yamaguchi prefecture	Cat (Felis catus)	Felis catus	Carnivora	Mammalia	N	292	292	0	3	0	Owned	No	No	Yes	No	No	No	No	No	No
Shimoda et al., 2010	1997	Dogs as sentinels for human infection with Japanese encephalitis virus	Shimoda, H., Ohno, Y., Mochizuki, M., Iwata, H., Okuda, M., & Maeda, K.	Emerging infectious diseases	2006-2007	Japan	Yamaguchi prefecture	Dog (Canis lupus familiaris)	Canis lupus familiaris	Carnivora	Mammalia	N	100	100	0	17	0	Owned	No	No	Yes	No	No	No	No	No	No
Shimoda et al., 2010	1997	Dogs as sentinels for human infection with Japanese encephalitis virus	Shimoda, H., Ohno, Y., Mochizuki, M., Iwata, H., Okuda, M., & Maeda, K.	Emerging infectious diseases	2006-2007	Japan	Every district	Dog (Canis lupus familiaris)	Canis lupus familiaris	Carnivora	Mammalia	N	652	652	0	163	0	Owned	No	No	Yes	No	No	No	No	No	No
Shimoda et al., 2013	2013	Development and application of an indirect enzyme-linked immunosorbent assay for serological survey of Japanese encephalitis virus infection in dogs	Shimoda, H., Inthong, N., Noguchi, K., Terada, Y., Nagao, Y., Shimojima, M., Takasaki, T., Rerkamnuaychoke, W., Maeda, K.	Journal of Virological Methods		Thailand	Bangkok	Dog (Canis lupus familiaris)	Canis lupus familiaris	Carnivora	Mammalia	N	70	70	0	36	0	Owned	Yes	No	No	No	No	No	No	No	Yes
Shimoda et al., 2013	2013	Development and application of an indirect enzyme-linked immunosorbent assay for serological survey of Japanese encephalitis virus infection in dogs	Shimoda, H., Inthong, N., Noguchi, K., Terada, Y., Nagao, Y., Shimojima, M., Takasaki, T., Rerkamnuaychoke, W., Maeda, K.	Journal of Virological Methods		Japan	Kyushu	Dog (Canis lupus familiaris)	Canis lupus familiaris	Carnivora	Mammalia	N	102	102	9	49	0	Owned	Yes	No	Yes	No	No	No	No	No	Yes
Shortridge et al., 1974	1971	Arbovirus infections in reptiles: immunological evidence for a high incidene of Japanese encephalitis virus in the cobra Naja naja	Shortridge, K.F., Ng, M.H., Oya, A., Kobayashi, M., Munro, R., Wong, F., & Lance, V.	Transactions of the Royal Society of Tropical Medicine and Hygiene	Oct 1971 - Sept 1972	China	Kwangtung Province	Cobra snakes (Naja naja)	Naja naja	Squamata	Reptilia	N	80	80	0	68	0	Wild captured	No	Yes	Yes	No	No	No	No	No	No
Shortridge et al., 1974b	1974	Arbovirus infections in reptiles: studies on the presence of Japanese encephalitis virus antibody in the plasma of the turtle, Trionyx sinensis	Shortridge KF , Oya A , Kobayashi M , Yip DY	The Southeast Asian Journal of Tropical Medicine and Public Health		China	Wuchow (Wuzhou)	Soft-shelled turtles (Trionyx sinensis Wiegman)	Trionyx sinensis Wiegman	Testudines	Reptilia	N	75	75	0	58	0	Wild	No	Yes	Yes	No	No	No	No	No	?
Sugiura & Shimada, 1999	1991	Seroepizootiological Survey of Japanese Encephalitis Virus and Getah Virus in Regional Horse Race Tracks from 1991 to 1997 in Japan	Sugiura, T., & Shimada, K.	Journal of Veterinary Medical Science	1991-1997	Japan	Niigata	Horse (Equus caballus)	Equus caballus	Perissodactyla	Mammalia	N	516	516	0	0	0	Owned	No	Yes	No	No	No	No	No	No	No
Sugiura & Shimada, 1999	1991	Seroepizootiological Survey of Japanese Encephalitis Virus and Getah Virus in Regional Horse Race Tracks from 1991 to 1997 in Japan	Sugiura, T., & Shimada, K.	Journal of Veterinary Medical Science	1991-1997	Japan	Tochigi	Horse (Equus caballus)	Equus caballus	Perissodactyla	Mammalia	N	608	608	0	0	0	Owned	No	Yes	No	No	No	No	No	No	No
Sugiura & Shimada, 1999	1991	Seroepizootiological Survey of Japanese Encephalitis Virus and Getah Virus in Regional Horse Race Tracks from 1991 to 1997 in Japan	Sugiura, T., & Shimada, K.	Journal of Veterinary Medical Science	1991-1997	Japan	Aichi	Horse (Equus caballus)	Equus caballus	Perissodactyla	Mammalia	N	987	987	0	0	0	Owned	No	Yes	No	No	No	No	No	No	No
Sugiura & Shimada, 1999	1991	Seroepizootiological Survey of Japanese Encephalitis Virus and Getah Virus in Regional Horse Race Tracks from 1991 to 1997 in Japan	Sugiura, T., & Shimada, K.	Journal of Veterinary Medical Science	1991-1997	Japan	Yamagata	Horse (Equus caballus)	Equus caballus	Perissodactyla	Mammalia	N	747	747	0	1	0	Owned	No	Yes	No	No	No	No	No	No	No
Sugiura & Shimada, 1999	1991	Seroepizootiological Survey of Japanese Encephalitis Virus and Getah Virus in Regional Horse Race Tracks from 1991 to 1997 in Japan	Sugiura, T., & Shimada, K.	Journal of Veterinary Medical Science	1991-1997	Japan	Saitama	Horse (Equus caballus)	Equus caballus	Perissodactyla	Mammalia	N	946	946	0	1	0	Owned	No	Yes	No	No	No	No	No	No	No
Sugiura & Shimada, 1999	1991	Seroepizootiological Survey of Japanese Encephalitis Virus and Getah Virus in Regional Horse Race Tracks from 1991 to 1997 in Japan	Sugiura, T., & Shimada, K.	Journal of Veterinary Medical Science	1991-1997	Japan	Tokyo	Horse (Equus caballus)	Equus caballus	Perissodactyla	Mammalia	N	562	562	0	2	0	Owned	No	Yes	No	No	No	No	No	No	No
Sugiura & Shimada, 1999	1991	Seroepizootiological Survey of Japanese Encephalitis Virus and Getah Virus in Regional Horse Race Tracks from 1991 to 1997 in Japan	Sugiura, T., & Shimada, K.	Journal of Veterinary Medical Science	1991-1997	Japan	Kanagawa	Horse (Equus caballus)	Equus caballus	Perissodactyla	Mammalia	N	700	700	0	2	0	Owned	No	Yes	No	No	No	No	No	No	No
Sugiura & Shimada, 1999	1991	Seroepizootiological Survey of Japanese Encephalitis Virus and Getah Virus in Regional Horse Race Tracks from 1991 to 1997 in Japan	Sugiura, T., & Shimada, K.	Journal of Veterinary Medical Science	1991-1997	Japan	Hyougo	Horse (Equus caballus)	Equus caballus	Perissodactyla	Mammalia	N	756	756	0	2	0	Owned	No	Yes	No	No	No	No	No	No	No
Sugiura & Shimada, 1999	1991	Seroepizootiological Survey of Japanese Encephalitis Virus and Getah Virus in Regional Horse Race Tracks from 1991 to 1997 in Japan	Sugiura, T., & Shimada, K.	Journal of Veterinary Medical Science	1991-1997	Japan	Saga	Horse (Equus caballus)	Equus caballus	Perissodactyla	Mammalia	N	679	679	0	10	0	Owned	No	Yes	No	No	No	No	No	No	No
Sugiura & Shimada, 1999	1991	Seroepizootiological Survey of Japanese Encephalitis Virus and Getah Virus in Regional Horse Race Tracks from 1991 to 1997 in Japan	Sugiura, T., & Shimada, K.	Journal of Veterinary Medical Science	1991-1997	Japan	Ooita	Horse (Equus caballus)	Equus caballus	Perissodactyla	Mammalia	N	313	313	0	53	0	Owned	No	Yes	No	No	No	No	No	No	No
Sugiura & Shimada, 1999	1991	Seroepizootiological Survey of Japanese Encephalitis Virus and Getah Virus in Regional Horse Race Tracks from 1991 to 1997 in Japan	Sugiura, T., & Shimada, K.	Journal of Veterinary Medical Science	1992-1993	Japan	Hiroshima	Horse (Equus caballus)	Equus caballus	Perissodactyla	Mammalia	N	171	171	0	0	0	Owned	No	Yes	No	No	No	No	No	No	No
Sugiura & Shimada, 1999	1991	Seroepizootiological Survey of Japanese Encephalitis Virus and Getah Virus in Regional Horse Race Tracks from 1991 to 1997 in Japan	Sugiura, T., & Shimada, K.	Journal of Veterinary Medical Science	1992-1997	Japan	Iwate	Horse (Equus caballus)	Equus caballus	Perissodactyla	Mammalia	N	260	260	0	0	0	Owned	No	Yes	No	No	No	No	No	No	No
Sugiura & Shimada, 1999	1991	Seroepizootiological Survey of Japanese Encephalitis Virus and Getah Virus in Regional Horse Race Tracks from 1991 to 1997 in Japan	Sugiura, T., & Shimada, K.	Journal of Veterinary Medical Science	1992-1997	Japan	Shimane	Horse (Equus caballus)	Equus caballus	Perissodactyla	Mammalia	N	547	547	0	0	0	Owned	No	Yes	No	No	No	No	No	No	No
Sugiura & Shimada, 1999	1991	Seroepizootiological Survey of Japanese Encephalitis Virus and Getah Virus in Regional Horse Race Tracks from 1991 to 1997 in Japan	Sugiura, T., & Shimada, K.	Journal of Veterinary Medical Science	1992-1997	Japan	Gifu	Horse (Equus caballus)	Equus caballus	Perissodactyla	Mammalia	N	560	560	0	0	0	Owned	No	Yes	No	No	No	No	No	No	No
Sugiura & Shimada, 1999	1991	Seroepizootiological Survey of Japanese Encephalitis Virus and Getah Virus in Regional Horse Race Tracks from 1991 to 1997 in Japan	Sugiura, T., & Shimada, K.	Journal of Veterinary Medical Science	1992-1997	Japan	Ishikawa	Horse (Equus caballus)	Equus caballus	Perissodactyla	Mammalia	N	651	651	0	1	0	Owned	No	Yes	No	No	No	No	No	No	No
Sugiura & Shimada, 1999	1991	Seroepizootiological Survey of Japanese Encephalitis Virus and Getah Virus in Regional Horse Race Tracks from 1991 to 1997 in Japan	Sugiura, T., & Shimada, K.	Journal of Veterinary Medical Science	1992-1994	Japan	Kouchi	Horse (Equus caballus)	Equus caballus	Perissodactyla	Mammalia	N	258	258	0	2	0	Owned	No	Yes	No	No	No	No	No	No	No
Sugiura & Shimada, 1999	1991	Seroepizootiological Survey of Japanese Encephalitis Virus and Getah Virus in Regional Horse Race Tracks from 1991 to 1997 in Japan	Sugiura, T., & Shimada, K.	Journal of Veterinary Medical Science	1992-1997	Japan	Kumamoto	Horse (Equus caballus)	Equus caballus	Perissodactyla	Mammalia	N	559	559	0	12	0	Owned	No	Yes	No	No	No	No	No	No	No
Sugiura & Shimada, 1999	1991	Seroepizootiological Survey of Japanese Encephalitis Virus and Getah Virus in Regional Horse Race Tracks from 1991 to 1997 in Japan	Sugiura, T., & Shimada, K.	Journal of Veterinary Medical Science	1993-1997	Japan	Gunma	Horse (Equus caballus)	Equus caballus	Perissodactyla	Mammalia	N	463	463	0	0	0	Owned	No	Yes	No	No	No	No	No	No	No
Sugiura & Shimada, 1999	1991	Seroepizootiological Survey of Japanese Encephalitis Virus and Getah Virus in Regional Horse Race Tracks from 1991 to 1997 in Japan	Sugiura, T., & Shimada, K.	Journal of Veterinary Medical Science	1995-1997	Japan	Hokkaido	Horse (Equus caballus)	Equus caballus	Perissodactyla	Mammalia	N	450	450	0	0	0	Owned	No	Yes	No	No	No	No	No	No	No
Sugiura & Shimada, 1999	1991	Seroepizootiological Survey of Japanese Encephalitis Virus and Getah Virus in Regional Horse Race Tracks from 1991 to 1997 in Japan	Sugiura, T., & Shimada, K.	Journal of Veterinary Medical Science	1993-1997	Japan	Chiba	Horse (Equus caballus)	Equus caballus	Perissodactyla	Mammalia	N	606	606	0	6	0	Owned	No	Yes	No	No	No	No	No	No	No
Ting et al., 2004	1996	Seroepidemiology of neutralizing antibodies to Japanese encephalitis virus in Singapore: continued transmission despite abolishment of pig farming?	Ting, S.H.L., Tan, H.C., Wong, W.K., Ng, M.L., Chan, S.H., & Ooi, E.E.	Acta tropica	1996-1999	Singapore		Bearded pig (Sus barbatus)	Sus barbatus	Artiodactyla	Mammalia	N	8	8	0	5	0	Farmed	No	No	Yes	No	No	No	No	No	No
Ting et al., 2004	1996	Seroepidemiology of neutralizing antibodies to Japanese encephalitis virus in Singapore: continued transmission despite abolishment of pig farming?	Ting, S.H.L., Tan, H.C., Wong, W.K., Ng, M.L., Chan, S.H., & Ooi, E.E.	Acta tropica	1996-1999	Singapore		Cattle	Bovinae	Artiodactyla	Mammalia	N	4	4	0	2	0	Farmed	No	No	Yes	No	No	No	No	No	No
Ting et al., 2004	1996	Seroepidemiology of neutralizing antibodies to Japanese encephalitis virus in Singapore: continued transmission despite abolishment of pig farming?	Ting, S.H.L., Tan, H.C., Wong, W.K., Ng, M.L., Chan, S.H., & Ooi, E.E.	Acta tropica	1996-1999	Singapore		Chicken (Gallus gallus domesticus)	Phasianidae	Galliformes	Aves	N	20	20	0	12	0	Farmed	No	No	Yes	No	No	No	No	No	No
Ting et al., 2004	1996	Seroepidemiology of neutralizing antibodies to Japanese encephalitis virus in Singapore: continued transmission despite abolishment of pig farming?	Ting, S.H.L., Tan, H.C., Wong, W.K., Ng, M.L., Chan, S.H., & Ooi, E.E.	Acta tropica	1996-1999	Singapore		Crow (Corvus coronoides)	Corvidae	Passeriformes	Aves	N	63	63	0	1	0	Wild	No	No	Yes	No	No	No	No	No	No
Ting et al., 2004	1996	Seroepidemiology of neutralizing antibodies to Japanese encephalitis virus in Singapore: continued transmission despite abolishment of pig farming?	Ting, S.H.L., Tan, H.C., Wong, W.K., Ng, M.L., Chan, S.H., & Ooi, E.E.	Acta tropica	1996-1999	Singapore		Dog (Canis lupus familiaris)	Canis lupus familiaris	Carnivora	Mammalia	N	106	106	0	42	0	Owned/Stray	No	No	Yes	No	No	No	No	No	No
Ting et al., 2004	1996	Seroepidemiology of neutralizing antibodies to Japanese encephalitis virus in Singapore: continued transmission despite abolishment of pig farming?	Ting, S.H.L., Tan, H.C., Wong, W.K., Ng, M.L., Chan, S.H., & Ooi, E.E.	Acta tropica	1996-1999	Singapore		Goat (Capra aegagrus hircus)	Capra aegagrus hircus	Artiodactyla	Mammalia	N	5	5	0	5	0	Farmed	No	No	Yes	No	No	No	No	No	No
Ting et al., 2004	1996	Seroepidemiology of neutralizing antibodies to Japanese encephalitis virus in Singapore: continued transmission despite abolishment of pig farming?	Ting, S.H.L., Tan, H.C., Wong, W.K., Ng, M.L., Chan, S.H., & Ooi, E.E.	Acta tropica	1996-1999	Singapore		Pig (Sus scrofa)	Sus scrofa	Artiodactyla	Mammalia	N	81	81	0	76	0	Farmed	No	No	Yes	No	No	No	No	No	No
Ting et al., 2004	1996	Seroepidemiology of neutralizing antibodies to Japanese encephalitis virus in Singapore: continued transmission despite abolishment of pig farming?	Ting, S.H.L., Tan, H.C., Wong, W.K., Ng, M.L., Chan, S.H., & Ooi, E.E.	Acta tropica	1996-1999	Singapore		Pot-bellied pigs (Sus scrofa domesticus)	Sus scrofa	Artiodactyla	Mammalia	N	5	5	0	4	0	Farmed	No	No	Yes	No	No	No	No	No	No
Truong et al., 2013	2008	Prevalence of swine viral and bacterial pathogens in rodents and stray cats captured around pig farms in Korea	Truong, Q.L., Sea, T.W., Yoon, B.I., Kim, H-C., Han, J.H., & Hahn, T-W.	Journal of Veterinary Medical Science	April-May 2009	South Korea	Gyeonggi	Cat (Felis catus)	Felis catus	Carnivora	Mammalia	N	24	0	24	0	0	Stray	No	No	No	Yes	No	No	No	No	No
Truong et al., 2013	2008	Prevalence of swine viral and bacterial pathogens in rodents and stray cats captured around pig farms in Korea	Truong, Q.L., Sea, T.W., Yoon, B.I., Kim, H-C., Han, J.H., & Hahn, T-W.	Journal of Veterinary Medical Science	April-May 2008	South Korea	Gyeonggi	Rodent	Rodentia	Rodentia	Mammalia	N	102	0	102	0	0	Wild	No	No	No	Yes	No	No	No	No	No
Wang et al., 2009	1989	Japanese Encephalitis Viruses from Bats in Yunnan, China	Jing-Lin Wang, Xiao-Ling Pan, Hai-Lin Zhang, Shi-Hong Fu, Huan-Yu Wang, Qing Tang, Lin-Fa Wang, and Guo-Dong Liang	Emerging infectious diseases	1989-1997	China	Yunnan Province	Leschenault's rousette bat (Rousettus leschenaultia)	Pteropodidae	Chiroptera	Mammalia	N	4	0	4	0	1	Wild	No	Yes	No	Yes	No	No	Yes	No	No
Wang et al., 2009	1989	Japanese Encephalitis Viruses from Bats in Yunnan, China	Jing-Lin Wang, Xiao-Ling Pan, Hai-Lin Zhang, Shi-Hong Fu, Huan-Yu Wang, Qing Tang, Lin-Fa Wang, and Guo-Dong Liang	Emerging infectious diseases	1989-1997	China	Yunnan Province	Little tube-nosed bat (Murina aurata)	Vespertilionidae	Chiroptera	Mammalia	N	60	0	60	0	1	Wild	No	Yes	No	Yes	No	No	Yes	No	No
Widjaja et al., 1995	1989	Prevalence of hemagglutination-inhibition and neutralizing antibodies to arboviruses in horses of Java	Widjaja, S., Soekotjo, W., Hartati, S., Jennings, G.B., & Corwin, A.L.	Southeast Asian journal of tropical medicine and public health	1989	Indonesia	Pulo Mas	Horse (Equus caballus)	Equus caballus	Perissodactyla	Mammalia	N	62	62	0	25	0	Owned	No	Yes	Yes	No	No	No	No	No	No
Widjaja et al., 1995	1989	Prevalence of hemagglutination-inhibition and neutralizing antibodies to arboviruses in horses of Java	Widjaja, S., Soekotjo, W., Hartati, S., Jennings, G.B., & Corwin, A.L.	Southeast Asian journal of tropical medicine and public health	1989	Indonesia	Pamulang	Horse (Equus caballus)	Equus caballus	Perissodactyla	Mammalia	N	50	50	0	33	0	Owned	No	Yes	Yes	No	No	No	No	No	No
Wolfe et al., 2001	1996	Sylvatic transmission of arboviruses among Bornean orangutans	Wolfe, N.D., Kilbourn, A.M., Karesh, W.B., Rahman, H.A., Bosi, E.J., Cropp, B.C., Andu, M., Spielman, A., & Gubler, D.J.	The American journal of tropical medicine and hygiene	1996-1997	Malaysia	Sepilok	Bornean orangutans (Pongo pygmaeus)	Pongo pygmaeus	Primates	Mammalia	N	31	31	0	5	0	Semi-captive	No	No	Yes	No	No	No	No	No	No
Wolfe et al., 2001	1996	Sylvatic transmission of arboviruses among Bornean orangutans	Wolfe, N.D., Kilbourn, A.M., Karesh, W.B., Rahman, H.A., Bosi, E.J., Cropp, B.C., Andu, M., Spielman, A., & Gubler, D.J.	The American journal of tropical medicine and hygiene	1996-1997	Malaysia	Eastern Sabah	Bornean orangutans (Pongo pygmaeus)	Pongo pygmaeus	Primates	Mammalia	N	40	40	0	15	0	Wild	No	No	Yes	No	No	No	No	No	No
Yang et al., 2007	2005	The seroprevalence of Japanese encephalitis virus in goats raised in Korea	Yang, D-K., Kweon, C-H., Kim, B-H., Hwang, I-J., Kang, M-I., So, B-J., & Cho, K-O.	Journal of Veterinary Science	May 2005-May 2006	South Korea	Gangwon	Goat (Capra aegagrus hircus)	Capra aegagrus hircus	Artiodactyla	Mammalia	N	31	31	0	0	0	Farmed	No	Yes	No	No	No	No	No	No	No
Yang et al., 2007	2005	The seroprevalence of Japanese encephalitis virus in goats raised in Korea	Yang, D-K., Kweon, C-H., Kim, B-H., Hwang, I-J., Kang, M-I., So, B-J., & Cho, K-O.	Journal of Veterinary Science	May 2005-May 2006	South Korea	Gyeongbuk	Goat (Capra aegagrus hircus)	Capra aegagrus hircus	Artiodactyla	Mammalia	N	91	91	0	1	0	Farmed	No	Yes	No	No	No	No	No	No	No
Yang et al., 2007	2005	The seroprevalence of Japanese encephalitis virus in goats raised in Korea	Yang, D-K., Kweon, C-H., Kim, B-H., Hwang, I-J., Kang, M-I., So, B-J., & Cho, K-O.	Journal of Veterinary Science	May 2005-May 2006	South Korea	Gyeonggi	Goat (Capra aegagrus hircus)	Capra aegagrus hircus	Artiodactyla	Mammalia	N	59	59	0	3	0	Farmed	No	Yes	No	No	No	No	No	No	No
Yang et al., 2007	2005	The seroprevalence of Japanese encephalitis virus in goats raised in Korea	Yang, D-K., Kweon, C-H., Kim, B-H., Hwang, I-J., Kang, M-I., So, B-J., & Cho, K-O.	Journal of Veterinary Science	May 2005-May 2006	South Korea	Chungbuk	Goat (Capra aegagrus hircus)	Capra aegagrus hircus	Artiodactyla	Mammalia	N	103	103	0	6	0	Farmed	No	Yes	No	No	No	No	No	No	No
Yang et al., 2007	2005	The seroprevalence of Japanese encephalitis virus in goats raised in Korea	Yang, D-K., Kweon, C-H., Kim, B-H., Hwang, I-J., Kang, M-I., So, B-J., & Cho, K-O.	Journal of Veterinary Science	May 2005-May 2006	South Korea	Gyeongnam	Goat (Capra aegagrus hircus)	Capra aegagrus hircus	Artiodactyla	Mammalia	N	110	110	0	22	0	Farmed	No	Yes	No	No	No	No	No	No	No
Yang et al., 2007	2005	The seroprevalence of Japanese encephalitis virus in goats raised in Korea	Yang, D-K., Kweon, C-H., Kim, B-H., Hwang, I-J., Kang, M-I., So, B-J., & Cho, K-O.	Journal of Veterinary Science	May 2005-May 2006	South Korea	Jeonnam	Goat (Capra aegagrus hircus)	Capra aegagrus hircus	Artiodactyla	Mammalia	N	186	186	0	30	0	Farmed	No	Yes	No	No	No	No	No	No	No
Yang et al., 2007	2005	The seroprevalence of Japanese encephalitis virus in goats raised in Korea	Yang, D-K., Kweon, C-H., Kim, B-H., Hwang, I-J., Kang, M-I., So, B-J., & Cho, K-O.	Journal of Veterinary Science	May 2005-May 2006	South Korea	Jeonbuk	Goat (Capra aegagrus hircus)	Capra aegagrus hircus	Artiodactyla	Mammalia	N	224	224	0	35	0	Farmed	No	Yes	No	No	No	No	No	No	No
Yap et al., 2019	2010	Serological evidence of continued Japanese encephalitis virus transmission in Singapore nearly three decades after end of pig farming	Yap, G., Lim, X.F., Chan, S., How, C.B., Humaidi, M., Yeo, G., Mailepessov, D., Kong, M., Lai, Y.L., Okumura, C., & Ng, L.C.	Parasites & vectors	2010-2017	Singapore		Bird (buzzards, bitterns, eagles, egrets, flamingos, hawks, herons, hornbills, kingfishers, koels, owls, pigeons, pittas and turacos)	Aves spp	Aves	Aves	N	371	371	0	12	0	Wild	No	No	Yes	No	No	No	No	No	No
Yap et al., 2019	2010	Serological evidence of continued Japanese encephalitis virus transmission in Singapore nearly three decades after end of pig farming	Yap, G., Lim, X.F., Chan, S., How, C.B., Humaidi, M., Yeo, G., Mailepessov, D., Kong, M., Lai, Y.L., Okumura, C., & Ng, L.C.	Parasites & vectors	2010-2017	Singapore		Bird (carcasses)	Aves spp	Aves	Aves	N	1024	0	1024	0	0	Wild	No	No	No	Yes	No	No	No	No	No
Yap et al., 2019	2010	Serological evidence of continued Japanese encephalitis virus transmission in Singapore nearly three decades after end of pig farming	Yap, G., Lim, X.F., Chan, S., How, C.B., Humaidi, M., Yeo, G., Mailepessov, D., Kong, M., Lai, Y.L., Okumura, C., & Ng, L.C.	Parasites & vectors	2013-2018	Singapore		Chicken (Gallus gallus domesticus)	Phasianidae	Galliformes	Aves	N	5	5	0	0	0	Wild	No	No	Yes	No	No	No	No	No	No
Yap et al., 2019	2010	Serological evidence of continued Japanese encephalitis virus transmission in Singapore nearly three decades after end of pig farming	Yap, G., Lim, X.F., Chan, S., How, C.B., Humaidi, M., Yeo, G., Mailepessov, D., Kong, M., Lai, Y.L., Okumura, C., & Ng, L.C.	Parasites & vectors	2010-2017	Singapore		Common redshanks (Tringa tetanus)	Scolopacidae	Charadriiformes	Aves	N	185	185	0	18	0	Wild	No	No	Yes	No	No	No	No	No	No
Yap et al., 2019	2010	Serological evidence of continued Japanese encephalitis virus transmission in Singapore nearly three decades after end of pig farming	Yap, G., Lim, X.F., Chan, S., How, C.B., Humaidi, M., Yeo, G., Mailepessov, D., Kong, M., Lai, Y.L., Okumura, C., & Ng, L.C.	Parasites & vectors	2010-2017	Singapore		Plovers (golden Pacific plovers, Charadrius mongolus; Mongolian plovers, Pluvialis fulva)	Charadriidae	Charadriiformes	Aves	N	69	69	0	6	0	Wild	No	No	Yes	No	No	No	No	No	No
Yap et al., 2019	2010	Serological evidence of continued Japanese encephalitis virus transmission in Singapore nearly three decades after end of pig farming	Yap, G., Lim, X.F., Chan, S., How, C.B., Humaidi, M., Yeo, G., Mailepessov, D., Kong, M., Lai, Y.L., Okumura, C., & Ng, L.C.	Parasites & vectors	2014	Singapore		Wild boar (Sus scrofa)	Sus scrofa	Artiodactyla	Mammalia	N	66	66	0	10	0	Wild	No	No	Yes	No	No	No	No	No	No
Yeh et al., 2012	2004	A Diagnostic Algorithm to Serologically Differentiate West Nile Virus from Japanese Encephalitis Virus Infections and Its Validation in Field Surveillance of Poultry and Horses	Yeh, J-Y., Lee, J-H., Park, J-Y., Seo, H-J., Moon, J-S., Cho, I-S., Kim, H-P., Yang, Y-J., Ahn, K-M., Kyung, S-G, Choi, I-S., Lee, J-B.	Vector borne and zoonotic diseases	2007-2009	South Korea		Horse (Equus caballus)	Equus caballus	Perissodactyla	Mammalia	N	2469	2469	0	1468	0	Owned	No	No	Yes	No	No	Yes	No	No	Yes
Yeh et al., 2012	2004	A Diagnostic Algorithm to Serologically Differentiate West Nile Virus from Japanese Encephalitis Virus Infections and Its Validation in Field Surveillance of Poultry and Horses	Yeh, J-Y., Lee, J-H., Park, J-Y., Seo, H-J., Moon, J-S., Cho, I-S., Kim, H-P., Yang, Y-J., Ahn, K-M., Kyung, S-G, Choi, I-S., Lee, J-B.	Vector borne and zoonotic diseases	2004-2009	South Korea	Gangwon	Poultry (chicken and ducks)	Phasianidae and Anatidae	Galliformes and Anseriformes	Aves	N	162	162	0	5	0	Farmed	No	No	Yes	No	No	Yes	No	No	Yes
Yeh et al., 2012	2004	A Diagnostic Algorithm to Serologically Differentiate West Nile Virus from Japanese Encephalitis Virus Infections and Its Validation in Field Surveillance of Poultry and Horses	Yeh, J-Y., Lee, J-H., Park, J-Y., Seo, H-J., Moon, J-S., Cho, I-S., Kim, H-P., Yang, Y-J., Ahn, K-M., Kyung, S-G, Choi, I-S., Lee, J-B.	Vector borne and zoonotic diseases	2004-2009	South Korea	Gyeonggi	Poultry (chicken and ducks)	Phasianidae and Anatidae	Galliformes and Anseriformes	Aves	N	448	448	0	18	0	Farmed	No	No	Yes	No	No	Yes	No	No	Yes
Yeh et al., 2012	2004	A Diagnostic Algorithm to Serologically Differentiate West Nile Virus from Japanese Encephalitis Virus Infections and Its Validation in Field Surveillance of Poultry and Horses	Yeh, J-Y., Lee, J-H., Park, J-Y., Seo, H-J., Moon, J-S., Cho, I-S., Kim, H-P., Yang, Y-J., Ahn, K-M., Kyung, S-G, Choi, I-S., Lee, J-B.	Vector borne and zoonotic diseases	2004-2009	South Korea	Jeonbuk	Poultry (chicken and ducks)	Phasianidae and Anatidae	Galliformes and Anseriformes	Aves	N	284	284	0	17	0	Farmed	No	No	Yes	No	No	Yes	No	No	Yes
Yeh et al., 2012	2004	A Diagnostic Algorithm to Serologically Differentiate West Nile Virus from Japanese Encephalitis Virus Infections and Its Validation in Field Surveillance of Poultry and Horses	Yeh, J-Y., Lee, J-H., Park, J-Y., Seo, H-J., Moon, J-S., Cho, I-S., Kim, H-P., Yang, Y-J., Ahn, K-M., Kyung, S-G, Choi, I-S., Lee, J-B.	Vector borne and zoonotic diseases	2004-2009	South Korea	Jeonnam	Poultry (chicken and ducks)	Phasianidae and Anatidae	Galliformes and Anseriformes	Aves	N	412	412	0	13	0	Farmed	No	No	Yes	No	No	Yes	No	No	Yes
Yeh et al., 2012	2004	A Diagnostic Algorithm to Serologically Differentiate West Nile Virus from Japanese Encephalitis Virus Infections and Its Validation in Field Surveillance of Poultry and Horses	Yeh, J-Y., Lee, J-H., Park, J-Y., Seo, H-J., Moon, J-S., Cho, I-S., Kim, H-P., Yang, Y-J., Ahn, K-M., Kyung, S-G, Choi, I-S., Lee, J-B.	Vector borne and zoonotic diseases	2004-2009	South Korea	Chungbuk	Poultry (chicken and ducks)	Phasianidae and Anatidae	Galliformes and Anseriformes	Aves	N	497	497	0	34	0	Farmed	No	No	Yes	No	No	Yes	No	No	Yes
Yeh et al., 2012	2004	A Diagnostic Algorithm to Serologically Differentiate West Nile Virus from Japanese Encephalitis Virus Infections and Its Validation in Field Surveillance of Poultry and Horses	Yeh, J-Y., Lee, J-H., Park, J-Y., Seo, H-J., Moon, J-S., Cho, I-S., Kim, H-P., Yang, Y-J., Ahn, K-M., Kyung, S-G, Choi, I-S., Lee, J-B.	Vector borne and zoonotic diseases	2004-2009	South Korea	Chungnam	Poultry (chicken and ducks)	Phasianidae and Anatidae	Galliformes and Anseriformes	Aves	N	377	377	0	21	0	Farmed	No	No	Yes	No	No	Yes	No	No	Yes
Yeh et al., 2012	2004	A Diagnostic Algorithm to Serologically Differentiate West Nile Virus from Japanese Encephalitis Virus Infections and Its Validation in Field Surveillance of Poultry and Horses	Yeh, J-Y., Lee, J-H., Park, J-Y., Seo, H-J., Moon, J-S., Cho, I-S., Kim, H-P., Yang, Y-J., Ahn, K-M., Kyung, S-G, Choi, I-S., Lee, J-B.	Vector borne and zoonotic diseases	2004-2009	South Korea	Gyeongbuk	Poultry (chicken and ducks)	Phasianidae and Anatidae	Galliformes and Anseriformes	Aves	N	166	166	0	1	0	Farmed	No	No	Yes	No	No	Yes	No	No	Yes
Yeh et al., 2012	2004	A Diagnostic Algorithm to Serologically Differentiate West Nile Virus from Japanese Encephalitis Virus Infections and Its Validation in Field Surveillance of Poultry and Horses	Yeh, J-Y., Lee, J-H., Park, J-Y., Seo, H-J., Moon, J-S., Cho, I-S., Kim, H-P., Yang, Y-J., Ahn, K-M., Kyung, S-G, Choi, I-S., Lee, J-B.	Vector borne and zoonotic diseases	2004-2009	South Korea	Gyeongnam	Poultry (chicken and ducks)	Phasianidae and Anatidae	Galliformes and Anseriformes	Aves	N	112	112	0	0	0	Farmed	No	No	Yes	No	No	Yes	No	No	Yes
Yeh et al., 2012	2004	A Diagnostic Algorithm to Serologically Differentiate West Nile Virus from Japanese Encephalitis Virus Infections and Its Validation in Field Surveillance of Poultry and Horses	Yeh, J-Y., Lee, J-H., Park, J-Y., Seo, H-J., Moon, J-S., Cho, I-S., Kim, H-P., Yang, Y-J., Ahn, K-M., Kyung, S-G, Choi, I-S., Lee, J-B.	Vector borne and zoonotic diseases	2004-2009	South Korea	Jeju Island	Poultry (chicken and ducks)	Phasianidae and Anatidae	Galliformes and Anseriformes	Aves	N	223	223	0	16	0	Farmed	No	No	Yes	No	No	Yes	No	No	Yes
Yuwono et al., 1984	1963	Seroepidemiological survey on dengue and japanese encephalitis virus infections in asian monkeys	Yuwono, J., Suharyono, W., Koiman, I., Tsuchiya, Y., Tagaya, I.	Southeast Asian Journal of Tropical Medicine and Public Health	1963-1966	Japan		Bonnet monkey (Macaca radiata)	Macaca radiata	Primates	Mammalia	N	33	33	0	0	0	Wild	No	No	Yes	No	No	No	No	No	?
Yuwono et al., 1984	1963	Seroepidemiological survey on dengue and japanese encephalitis virus infections in asian monkeys	Yuwono, J., Suharyono, W., Koiman, I., Tsuchiya, Y., Tagaya, I.	Southeast Asian Journal of Tropical Medicine and Public Health	1963-1966	Japan		Cynomolgus monkeys (Macaca fascicularis)	Macaca fascicularis	Primates	Mammalia	N	358	358	0	18	0	Wild	No	No	Yes	No	No	No	No	No	?
Yuwono et al., 1984	1963	Seroepidemiological survey on dengue and japanese encephalitis virus infections in asian monkeys	Yuwono, J., Suharyono, W., Koiman, I., Tsuchiya, Y., Tagaya, I.	Southeast Asian Journal of Tropical Medicine and Public Health	1963-1966	Japan		Japanese monkey (Macaca fuscata)	Macaca fuscata	Primates	Mammalia	N	37	37	0	11	0	Wild	No	No	Yes	No	No	No	No	No	?
Zhao et al., 2023	2016	Molecular Detection and Genetic Characterization of Japanese Encephalitis Virus in Animals from 11 Provinces in China	Zhao, G.; Gao, Y.; Shi, N.;Zhang, S.; Xiao, P.; Zhang, J.; Xie, C.;Ha, Z.; Feng, S.; Li, C., Zhang, X., Xie, Y., Yu, N., Zhang, H., Bi, J., Jin, N.	Viruses	2016-2020	China		Fox (Vulpes vulpes)	Vulpes vulpes	Carnivora	Mammalia	N	719	0	719	0	0	Wild	No	No	No	Yes	No	No	Yes	No	No
Zhao et al., 2023	2016	Molecular Detection and Genetic Characterization of Japanese Encephalitis Virus in Animals from 11 Provinces in China	Zhao, G.; Gao, Y.; Shi, N.;Zhang, S.; Xiao, P.; Zhang, J.; Xie, C.;Ha, Z.; Feng, S.; Li, C., Zhang, X., Xie, Y., Yu, N., Zhang, H., Bi, J., Jin, N.	Viruses	2016-2020	China	Tibet	Goat (Capra aegagrus hircus)	Capra aegagrus hircus	Artiodactyla	Mammalia	N	51	0	51	0	1	Wild	No	No	No	Yes	No	No	Yes	No	No
Zhao et al., 2023	2016	Molecular Detection and Genetic Characterization of Japanese Encephalitis Virus in Animals from 11 Provinces in China	Zhao, G.; Gao, Y.; Shi, N.;Zhang, S.; Xiao, P.; Zhang, J.; Xie, C.;Ha, Z.; Feng, S.; Li, C., Zhang, X., Xie, Y., Yu, N., Zhang, H., Bi, J., Jin, N.	Viruses	2016-2020	China		Pig (Sus scrofa)	Sus scrofa	Artiodactyla	Mammalia	N	3105	0	3105	0	60	Wild	No	No	No	Yes	No	No	Yes	No	No
Zhao et al., 2023	2016	Molecular Detection and Genetic Characterization of Japanese Encephalitis Virus in Animals from 11 Provinces in China	Zhao, G.; Gao, Y.; Shi, N.;Zhang, S.; Xiao, P.; Zhang, J.; Xie, C.;Ha, Z.; Feng, S.; Li, C., Zhang, X., Xie, Y., Yu, N., Zhang, H., Bi, J., Jin, N.	Viruses	2016-2020	China	Hebei	Racoon dogs (Nyctereutes procyonoides)	Nyctereutes procyonoides	Carnivora	Mammalia	N	132	0	132	0	0	Wild	No	No	No	Yes	No	No	Yes	No	No
Zhao et al., 2023	2016	Molecular Detection and Genetic Characterization of Japanese Encephalitis Virus in Animals from 11 Provinces in China	Zhao, G.; Gao, Y.; Shi, N.;Zhang, S.; Xiao, P.; Zhang, J.; Xie, C.;Ha, Z.; Feng, S.; Li, C., Zhang, X., Xie, Y., Yu, N., Zhang, H., Bi, J., Jin, N.	Viruses	2016-2020	China	Tibet	Yak (Bos grunniens)	Bovinae	Artiodactyla	Mammalia	N	13	0	13	0	0	Wild	No	No	No	Yes	No	No	Yes	No	No

## Sheet: VirusDetection
	SenSP	IHC	VirusIsolation	RT_PCR	Gel_EP	Sequence_Partial	Sequence_Complete	Notes
Ando, 1977
Angami et al., 1989
Auerswald et al., 2020
Ayu Mirah Adi et al., 2016
Banerjee et al., 1988
Bundo et al., 1983
Chen et al., 2016	No			Yes				NS3 gene
Cui et al., 2008	No			Yes
Dhanze et al., 2022	No		YES	Yes
Diptyanusa et al., 2021	No		YES	Yes	Yes
Diptyanusa et al., 2022			YES
Gulati et al., 2011			YES
Gulati et al., 2012
Hasegawa et al., 1975
Horimoto & Saka, ???
Jamgaonkar et al., 2003
Johnsen et al., 1974			YES
Kako et al., 2014	No	Yes	Yes				Yes		Virus isolation from homogenate on vero cells, prior to PCR and complete genome sequencing (RT-PCR and direct sequencing using both primer sets targeting the envelope (E) gene region and the 3’ untranslated region (3’UTR), respectively). IHC was for organ examination: An immunohistochemical (IHC) assay was performed using a Histofine Simple Stain MAX-PO (MULTI) Kit (Nichirei, Tokyo). Anti-JEV (AS…
Kalaiyarasu et al., 2016	No		YES	Yes				NS3 region
Khan & Banerjee, 1980
Konishi et al., 2004		No							Immunostaining was for NS1 Ab
Kumanan et al., 2002
Ladreyt et al., 2020
Lam et al., 2005	No	Yes	Yes				Yes
Lim et al., 2007
Nakgoi et al., 2014
Nandi et al., 1982
Nemeth et al., 2010
Niazmand et al., 2019
Oda et al., 1996
Ohno et al., 2009
Pagamjav et al., 2011
Pant et al., 2006
Pant, 2006
Piewbang et al., 2022	No	Yes	YES	Yes	Yes
Pond et al., 1954
Preziuso et al., 2018	No	Yes	YES	Yes	Yes			NS1 region
Ramey et al., 2013
Rodrigues et al., 1976
Sabin et al., 1947
Saito et al., 2009
Shimoda et al., 2010
Shimoda et al., 2013
Shortridge et al., 1974
Sugiura & Shimada, 1999
Ting et al., 2004
Truong et al., 2013	No		YES	Yes
Widjaja et al., 1995
Wolfe et al., 2001
Yang et al., 2007
Yap et al., 2019	No		YES	Yes
Yeh et al., 2012
Yowono et al., 1984
Zhao et al., 2023	No		YES	Yes				NS1 region
Grand Total

## Sheet: Sheet1
Row Labels
Ando, 1977
Angami et al., 1989
Auerswald et al., 2020
Ayu Mirah Adi et al., 2016
Banerjee et al., 1988
Bundo et al., 1983
Chen et al., 2016
Cui et al., 2008
Dhanze et al., 2022
Diptyanusa et al., 2021
Diptyanusa et al., 2022
Gulati et al., 2011
Gulati et al., 2012
Hasegawa et al., 1975
Horimoto & Saka, 1990
Jamgaonkar et al., 2003
Johnsen et al., 1974
Kako et al., 2014
Kalaiyarasu et al., 2016
Khan & Banerjee, 1980
Konishi et al., 2004
Kumanan et al., 2002
Ladreyt et al., 2020
Lam et al., 2005
Lim et al., 2007
Lin & Wong, 2000
Nakgoi et al., 2014
Nandi et al., 1982
Nemeth et al., 2010
Niazmand et al., 2019
Oda et al., 1996
Ohno et al., 2009
Pagamjav et al., 2011
Pant et al., 2006
Pant, 2006
Piewbang et al., 2022
Platonov et al., 2012
Pond et al., 1954
Preziuso et al., 2018
Ramey et al., 2013
Rodrigues et al., 1976
Sabin et al., 1947
Saito et al., 2009
Shimoda et al., 2010
Shimoda et al., 2013
Shortridge et al., 1974
Shortridge et al., 1974b
Sugiura & Shimada, 1999
Ting et al., 2004
Truong et al., 2013
Widjaja et al., 1995
Widjaja et al., 1996
Wolfe et al., 2001
Yang et al., 2007
Yap et al., 2019
Yeh et al., 2012
Yuwono et al., 1984
Zhao et al., 2023
(blank)
Grand Total

## Sheet: Snowball studies
Row Labels	56 total
Ando, 1977
Angami et al., 1989
Auerswald et al., 2020
Ayu Mirah Adi et al., 2016
Banerjee et al., 1988
Bundo et al., 1983
Chen et al., 2016
Cui et al., 2008
Dhanze et al., 2022
Diptyanusa et al., 2021
Diptyanusa et al., 2022
Gulati et al., 2011
Gulati et al., 2012
Hasegawa et al., 1975
Horimoto & Saka, 1990
Jamgaonkar et al., 2003
Johnsen et al., 1974
Kako et al., 2014
Kalaiyarasu et al., 2016
Khan & Banerjee, 1980
Konishi et al., 2004
Kumanan et al., 2002
Ladreyt et al., 2020
Lam et al., 2005
Lim et al., 2007
Lin & Wong, 2000
Nakgoi et al., 2014
Nandi et al., 1982
Nemeth et al., 2010
Niazmand et al., 2019
Oda et al., 1996
Ohno et al., 2009
Pagamjav et al., 2011
Pant et al., 2006
Pant, 2006
Piewbang et al., 2022
Pond et al., 1954
Preziuso et al., 2018
Ramey et al., 2013
Rodrigues et al., 1976
Sabin et al., 1947
Saito et al., 2009
Shimoda et al., 2010
Shimoda et al., 2013
Shortridge et al., 1974
Shortridge et al., 1974b
Sugiura & Shimada, 1999
Ting et al., 2004
Truong et al., 2013
Widjaya et al., 1995
Wolfe et al., 2001
Yang et al., 2007
Yap et al., 2019
Yeh et al., 2012
Yuwono et al., 1984
Zhao et al., 2023
(blank)
Grand Total
